# Supplementary material for: Multiple mechanisms drive genomic adaptation to extreme O2 levels in Drosophila melanogaster
Source: Nat Commun. 2021 Feb 12;12:997. doi: 10.1038/s41467-021-21281-6 (PMC7881140; doi:10.1038/s41467-021-21281-6)
Supplement: Supplementary file 4 — Source Data [file 41467_2021_21281_MOESM4_ESM.zip]

Archive with 11 entries (11 files):
- Fig 1a Source Data.xlsx
- Fig 1b Source Data.xlsx
- Fig 1c Source Data.xlsx
- Fig 1d Source Data.xlsx
- Supplementary Fig 1A Source Data.xlsx
- Supplementary Fig 1B Source Data.xlsx
- Supplementary Fig 2A Source Data.xlsx
- Supplementary Fig 2B Source Data.xlsx
- Supplementary Fig 2C Source Data.xlsx
- Supplementary Fig 31 Source Data.xlsx
- Supplementary Fig 9 Source Data.xlsx
