# Supplementary material for: Multiple mechanisms drive genomic adaptation to extreme O2 levels in Drosophila melanogaster
Source: Nat Commun. 2021 Feb 12;12:997. doi: 10.1038/s41467-021-21281-6 (PMC7881140; doi:10.1038/s41467-021-21281-6)
Supplement: Supplementary file 4 — Source Data [file 41467_2021_21281_MOESM4_ESM.zip › Fig 1a Source Data.xlsx]

## Sheet: fig 1-a
Fig 1a Source Data
population	generation	oxygen
L	0	21
L	1	21
L	1	8
L	5	8
L	5	7
L	9	7
L	9	6
L	12	6
L	12	5
L	27	5
L	27	4
L	180	4
H	0	21
H	1	21
H	1	60
H	4	60
H	4	70
H	7	70
H	7	80
H	13	80
H	13	90
H	180	90
