# Supplementary material for: Multiple mechanisms drive genomic adaptation to extreme O2 levels in Drosophila melanogaster
Source: Nat Commun. 2021 Feb 12;12:997. doi: 10.1038/s41467-021-21281-6 (PMC7881140; doi:10.1038/s41467-021-21281-6)
Supplement: Supplementary file 4 — Source Data [file 41467_2021_21281_MOESM4_ESM.zip › Fig 1b Source Data.xlsx]

## Sheet: fig 1-b
Figure 1b Source Data
generation	replicate	estimated	observed
1	1	200	1080
1	2	200	1080
1	3	200	1080
4	1	160	628
4	2	110	743
4	3	120	836
7	1	100	568
7	2	50	590
7	3	60	868
12	1	60	572
12	2	110	842
12	3	60	580
31	1	90	777
31	2	100	470
31	3	60	578
61	1	110	595
61	2	170	887
61	3	140	728
114	1	150	870
114	2	170	730
114	3	130	910
180	1		1000
180	2		1000
180	3		1000
