# Supplementary material for: Multiple mechanisms drive genomic adaptation to extreme O2 levels in Drosophila melanogaster
Source: Nat Commun. 2021 Feb 12;12:997. doi: 10.1038/s41467-021-21281-6 (PMC7881140; doi:10.1038/s41467-021-21281-6)
Supplement: Supplementary file 4 — Source Data [file 41467_2021_21281_MOESM4_ESM.zip › Fig 1c Source Data.xlsx]

## Sheet: fig 1-c
Fig 1c Source Data
generation	population	REP	Nt
0	H	1	200
0	H	2	200
0	H	3	200
0	L	1	200
0	L	2	200
0	L	3	200
7	H	1	170
7	H	2	120
7	H	3	130
12	H	1	90
12	H	2	50
12	H	3	50
17	L	1	100
17	L	2	90
17	L	3	150
31	H	1	60
31	H	2	100
31	H	3	60
34	L	1	140
34	L	2	70
34	L	3	80
59	L	1	120
59	L	2	130
59	L	3	140
61	H	1	90
61	H	2	100
61	H	3	70
91	L	1	70
91	L	2	70
91	L	3	80
114	H	1	130
114	H	2	210
114	H	3	150
117	L	1	140
117	L	2	140
117	L	3	130
149	L	1	210
149	L	2	210
149	L	3	210
162	H	1	210
162	H	2	210
162	H	3	130
180	H	1	290
180	H	2	210
180	H	3	210
180	L	1	290
180	L	2	290
180	L	3	290
