# Supplementary material for: Multiple mechanisms drive genomic adaptation to extreme O2 levels in Drosophila melanogaster
Source: Nat Commun. 2021 Feb 12;12:997. doi: 10.1038/s41467-021-21281-6 (PMC7881140; doi:10.1038/s41467-021-21281-6)
Supplement: Supplementary file 4 — Source Data [file 41467_2021_21281_MOESM4_ESM.zip › Fig 1d Source Data.xlsx]

## Sheet: fig 1-d
Fig 1d Source Data
POP	GEN	REP	PC1	PC2
C	4	1	-9.11493	-75.9346
C	4	2	-8.74928	-62.5536
C	4	3	-8.09372	-63.9965
C	17	1	-11.4893	-51.7655
C	17	2	-6.87588	-58.5432
C	17	3	-9.40928	-55.4281
C	180	1	-20.8352	0.847545
C	180	2	-15.8642	-7.23167
C	180	3	-15.4031	-7.43153
H	1	1	-0.589908	-63.7303
H	1	2	-0.554569	-64.8077
H	1	3	0.097558	-63.7593
H	31	1	58.1814	-21.1642
H	31	2	54.5733	-10.8013
H	31	3	57.989	-15.5504
H	61	1	108.325	31.823
H	61	2	109.567	40.4219
H	61	3	112.297	31.6652
H	180	1	142.948	86.0306
H	180	2	143.356	94.554
H	180	3	128.247	88.73
L	4	1	-9.0842	-67.3437
L	4	2	-6.57398	-67.2172
L	4	3	-9.00611	-66.3857
L	59	1	-47.0734	-10.5009
L	59	2	-43.247	-15.0648
L	59	3	-42.0278	-9.26207
L	91	1	-106.02	75.7943
L	91	2	-105.455	75.8558
L	91	3	-105.77	75.8949
L	180	1	-110.662	83.5671
L	180	2	-113.802	84.7102
L	180	3	-109.88	88.5777
