# Supplementary material for: Multiple mechanisms drive genomic adaptation to extreme O2 levels in Drosophila melanogaster
Source: Nat Commun. 2021 Feb 12;12:997. doi: 10.1038/s41467-021-21281-6 (PMC7881140; doi:10.1038/s41467-021-21281-6)
Supplement: Supplementary file 4 — Source Data [file 41467_2021_21281_MOESM4_ESM.zip › Supplementary Fig 1A Source Data.xlsx]

## Sheet: fig S1-a
Supplementary Fig 1a Source Data
num_PC	explained_variance
1	0.307384
2	0.453886
3	0.557058
4	0.615148
5	0.663809
6	0.70155
7	0.732503
8	0.756741
9	0.779766
10	0.800819
