# Supplementary material for: Multiple mechanisms drive genomic adaptation to extreme O2 levels in Drosophila melanogaster
Source: Nat Commun. 2021 Feb 12;12:997. doi: 10.1038/s41467-021-21281-6 (PMC7881140; doi:10.1038/s41467-021-21281-6)
Supplement: Supplementary file 4 — Source Data [file 41467_2021_21281_MOESM4_ESM.zip › Supplementary Fig 1B Source Data.xlsx]

## Sheet: fig S1-b
Supplementary Fig 1B Source Data
POP	GEN	REP	PC1	PC2
C	4	1	-7.05303	-56.3005
C	4	2	-7.45898	-51.6299
C	4	3	-6.50174	-52.9837
C	17	1	-8.92462	-40.8503
C	17	2	-6.17506	-47.0006
C	17	3	-7.57209	-46.0413
C	180	1	-11.7167	-4.12142
C	180	2	-8.88533	-10.027
C	180	3	-8.60645	-9.84565
H	1	1	-1.11277	-56.7198
H	1	2	-1.12788	-57.8699
H	1	3	-0.732273	-56.9565
H	7	1	-0.00133331	-57.276
H	7	2	5.65637	-54.2253
H	7	3	5.20605	-52.7072
H	12	1	0.365837	-50.5538
H	12	2	22.9423	-43.7125
H	12	3	0.155644	-48.355
H	15	2	13.9877	-45.277
H	15	3	33.4994	-36.9335
H	31	1	42.2995	-23.9923
H	31	2	40.33	-14.288
H	31	3	42.6131	-18.8197
H	61	1	80.7251	19.9816
H	61	2	85.7462	27.7267
H	61	3	82.5426	19.4453
H	114	1	106.393	51.7391
H	114	2	105.518	57.3584
H	114	3	96.8664	42.7775
H	162	1	116.982	62.851
H	162	2	115.282	67.5753
H	162	3	108.582	64.5892
H	180	1	115.063	63.3154
H	180	2	115.346	68.8002
H	180	3	104.112	64.9363
L	4	1	-7.63634	-56.445
L	4	2	-5.79812	-57.2714
L	4	3	-7.74467	-56.2626
L	17	1	-13.576	-47.1315
L	17	2	-15.1934	-49.9365
L	17	3	-21.7888	-34.8684
L	34	1	-27.9204	-30.102
L	34	2	-36.4393	-18.4996
L	34	3	-27.7536	-34.7675
L	59	1	-39.0656	-17.0219
L	59	2	-35.4614	-19.5279
L	59	3	-33.8807	-14.7198
L	91	1	-83.9507	53.8638
L	91	2	-81.8609	51.4644
L	91	3	-82.046	51.4447
L	117	1	-90.9912	66.1077
L	117	2	-93.3569	62.0285
L	117	3	-91.7749	63.637
L	149	1	-96.7014	70.1616
L	149	2	-97.1053	71.8467
L	149	3	-96.6255	72.9772
L	180	1	-92.4207	65.1741
L	180	2	-94.3057	65.3084
L	180	3	-90.9484	67.931
