# Supplementary material for: Multiple mechanisms drive genomic adaptation to extreme O2 levels in Drosophila melanogaster
Source: Nat Commun. 2021 Feb 12;12:997. doi: 10.1038/s41467-021-21281-6 (PMC7881140; doi:10.1038/s41467-021-21281-6)
Supplement: Supplementary file 4 — Source Data [file 41467_2021_21281_MOESM4_ESM.zip › Supplementary Fig 2A Source Data.xlsx]

## Sheet: fig S2-a
Supplementary Fig 2A Source Data
population	generation	Fst/gen
H	1	0.00384685
H	31	0.00384685
H	31	0.0062714
H	61	0.0062714
H	61	0.00326814
H	114	0.00326814
H	114	0.00393807
H	162	0.00393807
L	1	0.00351655
L	34	0.00351655
L	34	0.00226899
L	59	0.00226899
L	59	0.00534551
L	91	0.00534551
L	91	0.00229975
L	117	0.00229975
L	117	0.00337734
L	149	0.00337734
