# Supplementary material for: Multiple mechanisms drive genomic adaptation to extreme O2 levels in Drosophila melanogaster
Source: Nat Commun. 2021 Feb 12;12:997. doi: 10.1038/s41467-021-21281-6 (PMC7881140; doi:10.1038/s41467-021-21281-6)
Supplement: Supplementary file 4 — Source Data [file 41467_2021_21281_MOESM4_ESM.zip › Supplementary Fig 2B Source Data.xlsx]

## Sheet: fig S2-b
Supplementary Fig 2B Source Data
7	12	31	61	114	162
1.07166	1.38088	1.25065	1.48363	0.919375	0.827655
1.0751	1.38183	1.24477	1.48347	0.926624	0.818553
1.0722	1.39086	1.2471	1.48677	0.934211	0.839002
1.07199	1.38049	1.25351	1.47735	0.919787	0.817724
1.0676	1.39336	1.26117	1.48208	0.923056	0.849633
1.07505	1.37835	1.25739	1.49961	0.926693	0.825535
1.07548	1.38785	1.25042	1.48197	0.92652	0.812762
1.07131	1.38568	1.24818	1.47932	0.929552	0.855869
1.06931	1.39175	1.25058	1.48583	0.938436	0.83232
1.07735	1.3864	1.24271	1.46971	0.92879	0.853973
1.0653	1.37775	1.24779	1.48716	0.941792	0.833171
1.07478	1.38841	1.24343	1.48669	0.922866	0.811883
1.07462	1.38573	1.2644	1.49286	0.92471	0.850018
1.07561	1.38252	1.25399	1.49743	0.93491	0.838636
1.07521	1.38622	1.24876	1.4887	0.929092	0.817609
1.06864	1.39692	1.25393	1.48878	0.932205	0.843
1.07969	1.38971	1.24708	1.48501	0.93829	0.854798
1.07101	1.38171	1.25464	1.48381	0.923717	0.82005
1.06193	1.38048	1.23817	1.49689	0.922721	0.84946
1.07296	1.39272	1.25378	1.48742	0.933457	0.84081
1.05318	1.34867	1.22658	1.47724	0.909865	0.827077
1.05623	1.34956	1.22079	1.47709	0.917111	0.817949
1.05376	1.35884	1.22306	1.48038	0.924544	0.83853
1.05347	1.3481	1.22938	1.47098	0.910289	0.817103
1.04945	1.36101	1.23691	1.47571	0.913546	0.849107
1.05649	1.34638	1.23321	1.49315	0.917153	0.825028
1.05683	1.35584	1.22637	1.4756	0.916936	0.812136
1.0529	1.35324	1.22418	1.47294	0.919964	0.855339
1.05102	1.35943	1.22654	1.47943	0.928743	0.831756
1.05871	1.35437	1.2188	1.46338	0.919181	0.853488
1.04686	1.34557	1.22379	1.48074	0.932005	0.832567
1.05627	1.356	1.21953	1.48029	0.913337	0.811211
1.05623	1.35357	1.24009	1.48642	0.915195	0.849555
1.05717	1.35064	1.22988	1.49099	0.92523	0.838066
1.05685	1.35404	1.22472	1.48227	0.919519	0.816926
1.05033	1.36407	1.2298	1.48236	0.922551	0.842587
1.06113	1.35693	1.22308	1.47862	0.928612	0.854363
1.0526	1.34954	1.23049	1.47741	0.914127	0.819475
1.04363	1.34852	1.21432	1.49043	0.913261	0.849014
1.05459	1.36011	1.22967	1.48099	0.92389	0.840407
1.07751	1.35479	1.21834	1.47903	0.922178	0.82966
1.08005	1.35566	1.21262	1.47888	0.929377	0.820515
1.07833	1.36515	1.21479	1.48196	0.937103	0.841113
1.07798	1.35414	1.22115	1.47271	0.922577	0.819672
1.07393	1.36723	1.22858	1.47725	0.925705	0.851732
1.08104	1.35257	1.22478	1.49486	0.929474	0.827584
1.08136	1.36212	1.21806	1.47729	0.929272	0.814699
1.07711	1.35932	1.21577	1.47459	0.932363	0.857987
1.07554	1.36567	1.21815	1.4811	0.941248	0.834352
1.08306	1.36064	1.21058	1.46491	0.931573	0.856117
1.07109	1.35164	1.2155	1.4826	0.944614	0.835174
1.08083	1.36213	1.21134	1.48206	0.925656	0.813785
1.08079	1.35979	1.2316	1.48819	0.927502	0.85217
1.0818	1.35689	1.22148	1.49285	0.937734	0.840675
1.08147	1.36026	1.21631	1.48406	0.931916	0.81951
1.07446	1.37015	1.22157	1.48424	0.934998	0.845159
1.08582	1.36295	1.21472	1.48025	0.941095	0.856975
1.07703	1.35568	1.22234	1.47894	0.926569	0.82203
1.06747	1.35469	1.2061	1.49233	0.925479	0.851614
1.07911	1.36622	1.22121	1.4827	0.936242	0.842977
1.03989	1.30949	1.22528	1.48922	0.914333	0.826059
1.04362	1.31014	1.21953	1.48915	0.921578	0.816967
1.04028	1.3192	1.22176	1.49227	0.929113	0.837416
1.04011	1.30876	1.22809	1.48285	0.914752	0.816135
1.03579	1.32129	1.23557	1.48751	0.917925	0.848006
1.0431	1.30741	1.2318	1.50521	0.921635	0.823964
1.04354	1.3164	1.22501	1.48755	0.921389	0.811188
1.03962	1.31368	1.22276	1.48473	0.924471	0.854236
1.03745	1.31997	1.22513	1.49131	0.933272	0.830725
1.04549	1.31506	1.21748	1.47505	0.923661	0.852355
1.03371	1.30622	1.22244	1.49282	0.936539	0.831558
1.04282	1.31641	1.2182	1.49232	0.917809	0.810297
1.04265	1.31434	1.23867	1.49842	0.91968	0.848419
1.04359	1.31115	1.22848	1.50328	0.929754	0.837019
1.04319	1.31476	1.22333	1.49424	0.924036	0.815997
1.03703	1.32432	1.22851	1.49447	0.927046	0.841419
1.04758	1.31745	1.2217	1.49049	0.933139	0.853188
1.03919	1.31015	1.22924	1.48907	0.918634	0.818462
1.03062	1.30894	1.21302	1.50262	0.917723	0.847857
1.04104	1.32037	1.22824	1.49284	0.928401	0.839244
1.0432	1.31351	1.23158	1.49146	0.92693	0.83077
1.04639	1.31446	1.22574	1.49148	0.934371	0.821615
1.04376	1.32359	1.22805	1.49491	0.941877	0.842213
1.04352	1.31299	1.23439	1.48515	0.927375	0.820776
1.03935	1.32564	1.24198	1.49017	0.930727	0.852886
1.0465	1.31127	1.23831	1.50766	0.934393	0.828671
1.04689	1.3206	1.23141	1.48999	0.934143	0.815765
1.04287	1.31804	1.22925	1.48712	0.937241	0.859129
1.04098	1.32402	1.23161	1.4937	0.946179	0.835447
1.04871	1.31912	1.22379	1.47764	0.936426	0.857247
1.03699	1.31059	1.22882	1.49497	0.94946	0.8363
1.04626	1.32073	1.22453	1.49464	0.930483	0.814862
1.04614	1.31829	1.24521	1.50067	0.932399	0.853268
1.0471	1.31564	1.23497	1.50565	0.94258	0.841814
1.04673	1.31876	1.22976	1.49643	0.936794	0.820649
1.04029	1.32849	1.23481	1.49662	0.939853	0.846269
1.05105	1.3215	1.22812	1.493	0.946055	0.858114
1.0426	1.31445	1.23548	1.49157	0.931244	0.823155
1.03371	1.31359	1.21928	1.50476	0.930456	0.852747
1.04452	1.32472	1.23477	1.49512	0.941288	0.844048
1.09292	1.37491	1.23204	1.47763	0.913996	0.829589
1.09579	1.37584	1.22623	1.47757	0.921236	0.820439
1.09369	1.38551	1.22852	1.4809	0.928779	0.841027
1.09341	1.37428	1.23486	1.47137	0.914414	0.819598
1.08909	1.38759	1.24242	1.47621	0.917561	0.851718
1.0965	1.37265	1.23869	1.49361	0.921294	0.827494
1.09689	1.3824	1.23182	1.47608	0.921036	0.814555
1.09249	1.37956	1.22962	1.47331	0.92413	0.857925
1.0908	1.38595	1.23199	1.47982	0.932921	0.83424
1.09861	1.38087	1.22423	1.46383	0.92331	0.856051
1.08646	1.37177	1.22924	1.48112	0.936177	0.835114
1.09626	1.38241	1.22495	1.48073	0.91747	0.81365
1.09614	1.37998	1.2456	1.48677	0.919344	0.852053
1.09718	1.37715	1.23535	1.49157	0.929405	0.84064
1.09679	1.38046	1.23017	1.4826	0.9237	0.819493
1.08977	1.3905	1.23528	1.48276	0.926693	0.845105
1.10129	1.38317	1.22852	1.47907	0.932789	0.856946
1.09239	1.37586	1.23597	1.47772	0.918297	0.822016
1.08277	1.37494	1.21974	1.49083	0.917388	0.851583
1.09444	1.38655	1.23514	1.48129	0.928062	0.842846
0.995092	1.40455	1.21852	1.47713	0.922624	0.829147
0.997457	1.40533	1.21282	1.47699	0.929964	0.819926
0.995876	1.41486	1.21511	1.48015	0.937518	0.840891
0.995593	1.40389	1.2213	1.47084	0.923053	0.819038
0.991704	1.41721	1.22874	1.47545	0.926326	0.851366
0.998403	1.4022	1.22506	1.49298	0.93001	0.827257
0.99874	1.41184	1.21826	1.47544	0.92978	0.814062
0.994655	1.40916	1.2161	1.47274	0.932864	0.857626
0.993257	1.41573	1.21842	1.47924	0.941759	0.83389
1.00023	1.4104	1.21077	1.46312	0.93206	0.855875
0.989214	1.40114	1.21571	1.48067	0.945059	0.834595
0.998187	1.41204	1.21143	1.48017	0.926142	0.813027
0.99809	1.40966	1.23189	1.48628	0.928029	0.851989
0.99905	1.40627	1.22175	1.49093	0.938198	0.840187
0.998706	1.41013	1.21672	1.48215	0.932417	0.818702
0.99218	1.42059	1.2217	1.4823	0.935477	0.845085
1.00278	1.41324	1.21504	1.47841	0.941626	0.856852
0.994652	1.40529	1.22239	1.47712	0.92695	0.821502
0.985745	1.404	1.2064	1.49038	0.926066	0.851456
0.996546	1.41634	1.22156	1.48081	0.936843	0.842942
0.991131	1.34804	1.22128	1.48659	0.91468	0.828952
0.993159	1.34878	1.21556	1.48647	0.921885	0.819796
0.992131	1.35825	1.2178	1.48979	0.929416	0.84039
0.991929	1.34729	1.22408	1.48029	0.915088	0.818954
0.987679	1.36031	1.23154	1.48508	0.918416	0.851145
0.994653	1.34591	1.22779	1.50262	0.921954	0.82685
0.995087	1.35531	1.22101	1.48497	0.921832	0.813832
0.99043	1.35241	1.21878	1.48225	0.924799	0.857293
0.989396	1.35888	1.22114	1.48879	0.933664	0.833558
0.996181	1.35388	1.21351	1.47266	0.924078	0.855426
0.985438	1.34476	1.21845	1.49011	0.937044	0.83448
0.994395	1.35523	1.21422	1.48968	0.918154	0.81293
0.994119	1.35306	1.23463	1.49581	0.919967	0.851378
0.995196	1.34998	1.22448	1.5005	0.930157	0.840039
0.994729	1.35351	1.21937	1.49163	0.924326	0.818901
0.987864	1.36325	1.2245	1.49175	0.927482	0.844514
0.998947	1.35613	1.21773	1.488	0.933513	0.856372
0.99076	1.34882	1.22522	1.48672	0.919002	0.821447
0.981418	1.34771	1.20908	1.49987	0.917982	0.851006
0.992606	1.35929	1.22425	1.49033	0.928664	0.842172
1.01095	1.33501	1.22785	1.48605	0.913295	0.832983
1.01361	1.33586	1.22201	1.48597	0.920476	0.82381
1.01165	1.34525	1.22418	1.48923	0.928042	0.844429
1.01138	1.33435	1.23068	1.47973	0.9137	0.822972
1.00741	1.34727	1.23822	1.48451	0.916913	0.855155
1.01425	1.33283	1.2344	1.50207	0.920551	0.830859
1.0146	1.34226	1.22762	1.48443	0.920377	0.817937
1.01056	1.33947	1.22531	1.48167	0.923398	0.861405
1.00898	1.34573	1.22772	1.48821	0.932218	0.837662
1.01622	1.34079	1.22005	1.47208	0.922637	0.859507
1.00496	1.3319	1.22504	1.48959	0.935555	0.838535
1.01403	1.34224	1.22087	1.48915	0.916757	0.817044
1.01393	1.33994	1.24127	1.49525	0.918585	0.855505
1.01488	1.33711	1.23108	1.50003	0.928722	0.84406
1.01454	1.3404	1.22577	1.49106	0.922944	0.82287
1.00806	1.35012	1.23111	1.49123	0.92603	0.848488
1.01869	1.34302	1.22421	1.48743	0.932071	0.860373
1.01046	1.33589	1.23187	1.48608	0.917618	0.825359
1.00158	1.33493	1.21546	1.49935	0.916602	0.854995
1.01236	1.34626	1.23079	1.48973	0.927265	0.846245
1.05561	1.3899	1.22991	1.48484	0.922339	0.828829
1.05832	1.39101	1.22422	1.48467	0.929545	0.819666
1.05633	1.40039	1.22659	1.48796	0.937305	0.840353
1.05601	1.38953	1.2327	1.47855	0.922741	0.818811
1.05201	1.40271	1.24019	1.48326	0.925747	0.850954
1.05902	1.38736	1.23652	1.50082	0.929642	0.826802
1.05935	1.39721	1.22963	1.48317	0.929366	0.813809
1.05526	1.39486	1.2275	1.4805	0.932533	0.857184
1.05359	1.40091	1.22981	1.48703	0.941379	0.833514
1.0611	1.39564	1.22208	1.47088	0.931687	0.855349
1.04931	1.38694	1.22705	1.48837	0.944684	0.834324
1.05881	1.39764	1.22267	1.48789	0.925814	0.812864
1.05877	1.39482	1.24342	1.49407	0.927692	0.8514
1.05973	1.39204	1.23317	1.49865	0.937864	0.839859
1.05941	1.39533	1.22822	1.48991	0.93211	0.818623
1.05267	1.40596	1.23309	1.49	0.935102	0.844455
1.06369	1.39859	1.22645	1.4862	0.941235	0.856258
1.0551	1.39093	1.23376	1.48499	0.92673	0.821226
1.04588	1.39001	1.21776	1.49811	0.925676	0.85089
1.05712	1.40192	1.23302	1.48861	0.936439	0.842252
1.06313	1.40304	1.21766	1.46124	0.916285	0.831434
1.06774	1.4037	1.21184	1.461	0.923447	0.822252
1.06309	1.41315	1.21411	1.46428	0.931064	0.842904
1.06283	1.40232	1.22044	1.45507	0.916681	0.821408
1.05892	1.41555	1.22798	1.45968	0.919951	0.853683
1.06601	1.40073	1.22434	1.47695	0.923537	0.829326
1.06633	1.41022	1.21753	1.45955	0.923422	0.81628
1.0633	1.40753	1.21538	1.45704	0.926403	0.859856
1.06037	1.41419	1.21773	1.46343	0.935278	0.836058
1.06901	1.40883	1.20998	1.44753	0.925682	0.857983
1.05655	1.3995	1.21497	1.4647	0.938687	0.836978
1.06579	1.41042	1.21075	1.46421	0.91975	0.815375
1.06587	1.40815	1.23117	1.47036	0.921552	0.853929
1.06662	1.40454	1.22104	1.47467	0.931783	0.842549
1.0664	1.4086	1.21582	1.46629	0.92593	0.821349
1.06082	1.41905	1.22086	1.46629	0.929095	0.847035
1.07067	1.41176	1.21424	1.46259	0.935119	0.858925
1.06226	1.40367	1.22153	1.46153	0.920642	0.823899
1.05439	1.40221	1.20546	1.47428	0.91954	0.853544
1.06419	1.41471	1.22083	1.46506	0.930237	0.844695
1.06084	1.32357	1.20765	1.48697	0.910079	0.830309
1.06415	1.32434	1.2021	1.48678	0.917244	0.821111
1.06137	1.33341	1.2043	1.49021	0.924731	0.841932
1.06111	1.32294	1.21042	1.48072	0.910483	0.820244
1.05697	1.33556	1.2177	1.48554	0.913826	0.85249
1.06415	1.32136	1.21393	1.50303	0.917314	0.82833
1.06452	1.33053	1.20727	1.48534	0.917212	0.815258
1.06058	1.32794	1.20502	1.48274	0.920145	0.858751
1.05858	1.33412	1.20734	1.48925	0.928975	0.835031
1.06646	1.32913	1.1999	1.47315	0.919442	0.856943
1.05449	1.3204	1.20474	1.49046	0.932356	0.835794
1.06392	1.33067	1.20052	1.49003	0.913536	0.814278
1.06385	1.3284	1.22069	1.49625	0.915331	0.853021
1.06479	1.32533	1.21065	1.50072	0.925487	0.841353
1.06445	1.32884	1.20575	1.49208	0.919667	0.81999
1.05798	1.33865	1.21081	1.49209	0.922832	0.846065
1.0688	1.33169	1.20405	1.48844	0.928823	0.85787
1.06022	1.32432	1.21157	1.48733	0.91438	0.822666
1.05129	1.32318	1.19564	1.50021	0.913354	0.852484
1.06219	1.3347	1.21042	1.49085	0.923982	0.843896
1.0802	1.40018	1.196	1.4879	0.920779	0.82742
1.08323	1.40104	1.19053	1.48787	0.928021	0.818267
1.08087	1.41068	1.1927	1.49127	0.935639	0.838936
1.08059	1.39954	1.19874	1.4816	0.921187	0.817412
1.07637	1.41293	1.20594	1.48654	0.924452	0.849532
1.08367	1.39784	1.2022	1.50402	0.928096	0.825399
1.08404	1.4076	1.19561	1.48639	0.927931	0.812397
1.07984	1.40485	1.19338	1.48356	0.930964	0.855738
1.07803	1.41136	1.19567	1.49012	0.939864	0.832088
1.08586	1.4061	1.18832	1.47406	0.930207	0.853911
1.07378	1.39688	1.1931	1.49141	0.943237	0.832905
1.08343	1.40773	1.18892	1.49105	0.92427	0.81145
1.08334	1.40529	1.2089	1.4971	0.926109	0.849957
1.08434	1.40215	1.19895	1.50199	0.936338	0.838444
1.08398	1.40577	1.19412	1.49288	0.930502	0.817231
1.07718	1.41613	1.19914	1.49306	0.933629	0.843048
1.08841	1.40874	1.19243	1.48939	0.939715	0.854836
1.07964	1.40103	1.19989	1.48801	0.925135	0.819845
1.0703	1.3999	1.18411	1.50118	0.92411	0.849475
1.08166	1.41199	1.19873	1.49158	0.934861	0.840827
1.08881	1.36625	1.24059	1.48993	0.914327	0.827553
1.09167	1.36713	1.23494	1.48975	0.921514	0.818424
1.08954	1.37696	1.23733	1.49321	0.92907	0.839014
1.08922	1.36551	1.24341	1.48366	0.914731	0.817579
1.08505	1.3789	1.25089	1.48852	0.918016	0.849566
1.09233	1.3641	1.24716	1.50603	0.921589	0.825509
1.09268	1.37386	1.24023	1.48831	0.921455	0.812641
1.08844	1.37079	1.23807	1.48569	0.924438	0.855823
1.0867	1.3773	1.24038	1.49222	0.93329	0.832253
1.09448	1.37232	1.23265	1.4761	0.923707	0.853971
1.08232	1.36308	1.23763	1.49343	0.936664	0.833042
1.0921	1.37367	1.23318	1.49301	0.917795	0.811713
1.09204	1.37138	1.25412	1.49922	0.919609	0.850058
1.09304	1.36862	1.24378	1.50373	0.92979	0.838531
1.0927	1.37185	1.2389	1.49504	0.92397	0.817378
1.08576	1.3816	1.24379	1.49505	0.927109	0.843055
1.09713	1.37428	1.23706	1.49142	0.933138	0.854828
1.08827	1.3672	1.24448	1.49029	0.918655	0.819922
1.07878	1.36634	1.22839	1.50319	0.917619	0.849477
1.09034	1.37773	1.24363	1.49381	0.928295	0.840909
1.0427	1.34226	1.22522	1.45652	0.91333	0.830024
1.04559	1.3432	1.2195	1.45639	0.9204	0.820849
1.04341	1.35225	1.22172	1.45972	0.92817	0.841554
1.04321	1.3418	1.22804	1.45037	0.913714	0.819995
1.03887	1.35451	1.2355	1.45512	0.916618	0.852188
1.04614	1.33989	1.23171	1.47226	0.92052	0.827985
1.04657	1.34927	1.22493	1.45495	0.920258	0.814971
1.04221	1.3469	1.22267	1.45233	0.923401	0.858417
1.04058	1.35291	1.22504	1.45872	0.932157	0.834706
1.04815	1.34781	1.21741	1.44296	0.922567	0.856576
1.03658	1.33924	1.22236	1.45995	0.935459	0.835531
1.04588	1.34961	1.21812	1.45954	0.916753	0.81403
1.04568	1.34706	1.23858	1.46558	0.918595	0.852609
1.0467	1.34414	1.22839	1.4701	0.928698	0.841077
1.04627	1.34754	1.22327	1.46148	0.922984	0.819822
1.03958	1.35771	1.22845	1.46155	0.925954	0.845664
1.05066	1.35063	1.22163	1.45795	0.932005	0.857491
1.04216	1.34314	1.2292	1.45676	0.917711	0.822422
1.03296	1.3421	1.21297	1.4695	0.91657	0.852116
1.04407	1.35373	1.22815	1.46024	0.927223	0.843441
1.07855	1.3063	1.23179	1.49222	0.913739	0.827512
1.08115	1.30718	1.22606	1.49228	0.920962	0.818437
1.07938	1.31598	1.2283	1.49551	0.92842	0.838717
1.07907	1.30583	1.23462	1.48585	0.91415	0.81763
1.07487	1.31819	1.2421	1.49072	0.917604	0.849499
1.08212	1.30401	1.23827	1.50835	0.92102	0.825291
1.08248	1.3131	1.23146	1.49069	0.920951	0.812578
1.07809	1.31078	1.22918	1.48774	0.923853	0.855667
1.07654	1.31666	1.23156	1.49435	0.932741	0.832101
1.08412	1.31169	1.22392	1.47818	0.923174	0.853718
1.07216	1.30331	1.22888	1.49579	0.936152	0.833068
1.08189	1.31342	1.22461	1.4954	0.917221	0.81176
1.08179	1.31098	1.24517	1.5014	0.919016	0.849673
1.08282	1.30807	1.23493	1.50653	0.929229	0.838526
1.08246	1.31144	1.22982	1.49717	0.923361	0.817662
1.07542	1.32133	1.23503	1.49747	0.92658	0.842696
1.08687	1.31445	1.22815	1.49362	0.932589	0.854543
1.07806	1.30712	1.23579	1.49205	0.918042	0.81999
1.06845	1.30606	1.21949	1.50562	0.917041	0.849218
1.08012	1.31743	1.23469	1.49576	0.927715	0.840389
1.08736	1.30506	1.22074	1.48991	0.921465	0.831098
1.08982	1.30574	1.2151	1.48976	0.928625	0.821897
1.08825	1.31502	1.21742	1.49304	0.936372	0.842697
1.08792	1.30427	1.22352	1.4836	0.921856	0.821033
1.08374	1.31695	1.23093	1.48832	0.924997	0.853316
1.09099	1.30305	1.22726	1.50594	0.928733	0.829091
1.09134	1.31216	1.22044	1.48824	0.928568	0.816006
1.08689	1.30923	1.2183	1.48555	0.931629	0.859558
1.08542	1.31559	1.2206	1.4921	0.94052	0.835799
1.09295	1.31078	1.21295	1.47589	0.930864	0.857735
1.08093	1.30184	1.21788	1.49346	0.943923	0.8366
1.09077	1.31199	1.21355	1.49298	0.924934	0.815042
1.09069	1.30996	1.2341	1.49917	0.926757	0.853777
1.09173	1.30699	1.22394	1.5038	0.937021	0.842169
1.09138	1.31039	1.21901	1.49499	0.931172	0.820826
1.0842	1.31971	1.22391	1.4951	0.934292	0.846838
1.0958	1.3128	1.21727	1.49127	0.94036	0.858671
1.08691	1.3058	1.22459	1.49003	0.925869	0.823479
1.07713	1.30474	1.20866	1.50325	0.924719	0.853282
1.089	1.31589	1.22377	1.49368	0.935471	0.844623
1.01357	1.35329	1.23023	1.49617	0.916928	0.830215
1.01678	1.35403	1.2243	1.49619	0.924107	0.821039
1.01405	1.36338	1.22661	1.49949	0.931742	0.841788
1.01379	1.35259	1.23303	1.48979	0.917328	0.820179
1.00986	1.36554	1.24069	1.4947	0.920523	0.852315
1.01671	1.3511	1.23706	1.51235	0.924194	0.828216
1.01706	1.36045	1.23015	1.49464	0.924025	0.81525
1.01334	1.35769	1.22801	1.49171	0.92706	0.858612
1.01139	1.36412	1.23039	1.49833	0.935914	0.834957
1.01895	1.35904	1.22249	1.48214	0.926299	0.856783
1.00749	1.34999	1.22756	1.49973	0.939278	0.835703
1.01649	1.3605	1.2233	1.49934	0.920395	0.814287
1.01643	1.35828	1.24396	1.50538	0.922222	0.85289
1.01732	1.35508	1.23373	1.51045	0.932413	0.841222
1.017	1.35873	1.2284	1.50114	0.926604	0.819916
1.01086	1.36865	1.23346	1.5014	0.929707	0.845866
1.02115	1.36153	1.22682	1.4976	0.935762	0.857657
1.01297	1.35403	1.23411	1.49608	0.921282	0.822533
1.00448	1.35284	1.21789	1.50957	0.920218	0.852282
1.01485	1.3646	1.23353	1.49976	0.930922	0.84375
0.996058	1.33768	1.23929	1.49029	0.919093	0.831635
0.998638	1.33838	1.23358	1.49016	0.92636	0.822485
0.996677	1.34746	1.23581	1.4934	0.933938	0.843009
0.996317	1.33703	1.24214	1.48395	0.91951	0.821657
0.992765	1.3497	1.24963	1.48866	0.922737	0.853785
0.999192	1.33546	1.24574	1.50631	0.926422	0.829474
0.999439	1.34461	1.23892	1.48862	0.926209	0.816585
0.99584	1.34203	1.23659	1.48588	0.929276	0.859993
0.99417	1.34833	1.23898	1.49244	0.938139	0.836272
1.00124	1.34325	1.23135	1.47622	0.928486	0.858078
0.990036	1.33439	1.23632	1.49385	0.941454	0.837194
0.999016	1.34478	1.23203	1.49337	0.922585	0.815717
0.999078	1.34256	1.25268	1.49952	0.924449	0.854041
0.999938	1.33927	1.24237	1.50424	0.934607	0.842712
0.999703	1.343	1.23728	1.49534	0.928828	0.821616
0.99345	1.35294	1.24256	1.49549	0.931893	0.84706
1.00364	1.34595	1.23558	1.49162	0.937999	0.858948
0.995572	1.33835	1.24335	1.49032	0.923423	0.824062
0.987023	1.33708	1.22693	1.50364	0.922473	0.853583
0.997511	1.34887	1.24212	1.49401	0.933206	0.844766
1.0238	1.33776	1.21649	1.48002	0.918254	0.829864
1.0265	1.33815	1.2108	1.47995	0.925611	0.820686
1.02456	1.34745	1.21297	1.48325	0.93306	0.841402
1.02436	1.33678	1.21929	1.47375	0.918692	0.81983
1.02008	1.34959	1.22669	1.47855	0.922013	0.852039
1.02723	1.33581	1.22288	1.496	0.925638	0.82783
1.02765	1.34475	1.21618	1.47844	0.925403	0.814797
1.02328	1.34172	1.21388	1.47569	0.928463	0.85826
1.02178	1.34851	1.21626	1.48221	0.937321	0.834541
1.02913	1.34349	1.20872	1.46617	0.927663	0.856423
1.01782	1.33409	1.21363	1.48353	0.940585	0.835368
1.02697	1.34457	1.20945	1.48312	0.92177	0.813852
1.02676	1.34282	1.22969	1.48919	0.923661	0.852453
1.02778	1.33911	1.21958	1.49395	0.93376	0.840921
1.02735	1.34321	1.21447	1.48502	0.928016	0.819659
1.02069	1.35274	1.21971	1.48517	0.93106	0.845522
1.03167	1.3458	1.21285	1.48144	0.937196	0.857349
1.0233	1.3382	1.22048	1.48011	0.922533	0.82227
1.01416	1.33667	1.20429	1.49325	0.921729	0.851972
1.02518	1.34859	1.21932	1.48371	0.932459	0.84329
