# Supplementary material for: Multiple mechanisms drive genomic adaptation to extreme O2 levels in Drosophila melanogaster
Source: Nat Commun. 2021 Feb 12;12:997. doi: 10.1038/s41467-021-21281-6 (PMC7881140; doi:10.1038/s41467-021-21281-6)
Supplement: Supplementary file 4 — Source Data [file 41467_2021_21281_MOESM4_ESM.zip › Supplementary Fig 2C Source Data.xlsx]

## Sheet: fig 1-a
Fig 1a Source Data
population	generation	oxygen
L	0	21
L	1	21
L	1	8
L	5	8
L	5	7
L	9	7
L	9	6
L	12	6
L	12	5
L	27	5
L	27	4
L	180	4
H	0	21
H	1	21
H	1	60
H	4	60
H	4	70
H	7	70
H	7	80
H	13	80
H	13	90
H	180	90

## Sheet: fig 1-c
generation	population	REP	Nt
0	H	1	200
0	H	2	200
0	H	3	200
0	L	1	200
0	L	2	200
0	L	3	200
7	H	1	170
7	H	2	120
7	H	3	130
12	H	1	90
12	H	2	50
12	H	3	50
17	L	1	100
17	L	2	90
17	L	3	150
31	H	1	60
31	H	2	100
31	H	3	60
34	L	1	140
34	L	2	70
34	L	3	80
59	L	1	120
59	L	2	130
59	L	3	140
61	H	1	90
61	H	2	100
61	H	3	70
91	L	1	70
91	L	2	70
91	L	3	80
114	H	1	130
114	H	2	210
114	H	3	150
117	L	1	140
117	L	2	140
117	L	3	130
149	L	1	210
149	L	2	210
149	L	3	210
162	H	1	210
162	H	2	210
162	H	3	130
180	H	1	290
180	H	2	210
180	H	3	210
180	L	1	290
180	L	2	290
180	L	3	290

## Sheet: fig 1-d
POP	GEN	REP	PC1	PC2
C	4	1	-9.11493	-75.9346
C	4	2	-8.74928	-62.5536
C	4	3	-8.09372	-63.9965
C	17	1	-11.4893	-51.7655
C	17	2	-6.87588	-58.5432
C	17	3	-9.40928	-55.4281
C	180	1	-20.8352	0.847545
C	180	2	-15.8642	-7.23167
C	180	3	-15.4031	-7.43153
H	1	1	-0.589908	-63.7303
H	1	2	-0.554569	-64.8077
H	1	3	0.097558	-63.7593
H	31	1	58.1814	-21.1642
H	31	2	54.5733	-10.8013
H	31	3	57.989	-15.5504
H	61	1	108.325	31.823
H	61	2	109.567	40.4219
H	61	3	112.297	31.6652
H	180	1	142.948	86.0306
H	180	2	143.356	94.554
H	180	3	128.247	88.73
L	4	1	-9.0842	-67.3437
L	4	2	-6.57398	-67.2172
L	4	3	-9.00611	-66.3857
L	59	1	-47.0734	-10.5009
L	59	2	-43.247	-15.0648
L	59	3	-42.0278	-9.26207
L	91	1	-106.02	75.7943
L	91	2	-105.455	75.8558
L	91	3	-105.77	75.8949
L	180	1	-110.662	83.5671
L	180	2	-113.802	84.7102
L	180	3	-109.88	88.5777

## Sheet: fig S1-a
Supplementary Fig 1a Source Data
num_PC	explained_variance
1	0.307384
2	0.453886
3	0.557058
4	0.615148
5	0.663809
6	0.70155
7	0.732503
8	0.756741
9	0.779766
10	0.800819

## Sheet: fig S1-b
Supplementary Fig 1B Source Data
POP	GEN	REP	PC1	PC2
C	4	1	-7.05303	-56.3005
C	4	2	-7.45898	-51.6299
C	4	3	-6.50174	-52.9837
C	17	1	-8.92462	-40.8503
C	17	2	-6.17506	-47.0006
C	17	3	-7.57209	-46.0413
C	180	1	-11.7167	-4.12142
C	180	2	-8.88533	-10.027
C	180	3	-8.60645	-9.84565
H	1	1	-1.11277	-56.7198
H	1	2	-1.12788	-57.8699
H	1	3	-0.732273	-56.9565
H	7	1	-0.00133331	-57.276
H	7	2	5.65637	-54.2253
H	7	3	5.20605	-52.7072
H	12	1	0.365837	-50.5538
H	12	2	22.9423	-43.7125
H	12	3	0.155644	-48.355
H	15	2	13.9877	-45.277
H	15	3	33.4994	-36.9335
H	31	1	42.2995	-23.9923
H	31	2	40.33	-14.288
H	31	3	42.6131	-18.8197
H	61	1	80.7251	19.9816
H	61	2	85.7462	27.7267
H	61	3	82.5426	19.4453
H	114	1	106.393	51.7391
H	114	2	105.518	57.3584
H	114	3	96.8664	42.7775
H	162	1	116.982	62.851
H	162	2	115.282	67.5753
H	162	3	108.582	64.5892
H	180	1	115.063	63.3154
H	180	2	115.346	68.8002
H	180	3	104.112	64.9363
L	4	1	-7.63634	-56.445
L	4	2	-5.79812	-57.2714
L	4	3	-7.74467	-56.2626
L	17	1	-13.576	-47.1315
L	17	2	-15.1934	-49.9365
L	17	3	-21.7888	-34.8684
L	34	1	-27.9204	-30.102
L	34	2	-36.4393	-18.4996
L	34	3	-27.7536	-34.7675
L	59	1	-39.0656	-17.0219
L	59	2	-35.4614	-19.5279
L	59	3	-33.8807	-14.7198
L	91	1	-83.9507	53.8638
L	91	2	-81.8609	51.4644
L	91	3	-82.046	51.4447
L	117	1	-90.9912	66.1077
L	117	2	-93.3569	62.0285
L	117	3	-91.7749	63.637
L	149	1	-96.7014	70.1616
L	149	2	-97.1053	71.8467
L	149	3	-96.6255	72.9772
L	180	1	-92.4207	65.1741
L	180	2	-94.3057	65.3084
L	180	3	-90.9484	67.931

## Sheet: fig S2-a
Supplementary Fig 2A Source Data
population	generation	Fst/gen
H	1	0.00384685
H	31	0.00384685
H	31	0.0062714
H	61	0.0062714
H	61	0.00326814
H	114	0.00326814
H	114	0.00393807
H	162	0.00393807
L	1	0.00351655
L	34	0.00351655
L	34	0.00226899
L	59	0.00226899
L	59	0.00534551
L	91	0.00534551
L	91	0.00229975
L	117	0.00229975
L	117	0.00337734
L	149	0.00337734

## Sheet: fig S2-b
Supplementary Fig 2B Source Data
7	12	31	61	114	162
1.07166	1.38088	1.25065	1.48363	0.919375	0.827655
1.0751	1.38183	1.24477	1.48347	0.926624	0.818553
1.0722	1.39086	1.2471	1.48677	0.934211	0.839002
1.07199	1.38049	1.25351	1.47735	0.919787	0.817724
1.0676	1.39336	1.26117	1.48208	0.923056	0.849633
1.07505	1.37835	1.25739	1.49961	0.926693	0.825535
1.07548	1.38785	1.25042	1.48197	0.92652	0.812762
1.07131	1.38568	1.24818	1.47932	0.929552	0.855869
1.06931	1.39175	1.25058	1.48583	0.938436	0.83232
1.07735	1.3864	1.24271	1.46971	0.92879	0.853973
1.0653	1.37775	1.24779	1.48716	0.941792	0.833171
1.07478	1.38841	1.24343	1.48669	0.922866	0.811883
1.07462	1.38573	1.2644	1.49286	0.92471	0.850018
1.07561	1.38252	1.25399	1.49743	0.93491	0.838636
1.07521	1.38622	1.24876	1.4887	0.929092	0.817609
1.06864	1.39692	1.25393	1.48878	0.932205	0.843
1.07969	1.38971	1.24708	1.48501	0.93829	0.854798
1.07101	1.38171	1.25464	1.48381	0.923717	0.82005
1.06193	1.38048	1.23817	1.49689	0.922721	0.84946
1.07296	1.39272	1.25378	1.48742	0.933457	0.84081
1.05318	1.34867	1.22658	1.47724	0.909865	0.827077
1.05623	1.34956	1.22079	1.47709	0.917111	0.817949
1.05376	1.35884	1.22306	1.48038	0.924544	0.83853
1.05347	1.3481	1.22938	1.47098	0.910289	0.817103
1.04945	1.36101	1.23691	1.47571	0.913546	0.849107
1.05649	1.34638	1.23321	1.49315	0.917153	0.825028
1.05683	1.35584	1.22637	1.4756	0.916936	0.812136
1.0529	1.35324	1.22418	1.47294	0.919964	0.855339
1.05102	1.35943	1.22654	1.47943	0.928743	0.831756
1.05871	1.35437	1.2188	1.46338	0.919181	0.853488
1.04686	1.34557	1.22379	1.48074	0.932005	0.832567
1.05627	1.356	1.21953	1.48029	0.913337	0.811211
1.05623	1.35357	1.24009	1.48642	0.915195	0.849555
1.05717	1.35064	1.22988	1.49099	0.92523	0.838066
1.05685	1.35404	1.22472	1.48227	0.919519	0.816926
1.05033	1.36407	1.2298	1.48236	0.922551	0.842587
1.06113	1.35693	1.22308	1.47862	0.928612	0.854363
1.0526	1.34954	1.23049	1.47741	0.914127	0.819475
1.04363	1.34852	1.21432	1.49043	0.913261	0.849014
1.05459	1.36011	1.22967	1.48099	0.92389	0.840407
1.07751	1.35479	1.21834	1.47903	0.922178	0.82966
1.08005	1.35566	1.21262	1.47888	0.929377	0.820515
1.07833	1.36515	1.21479	1.48196	0.937103	0.841113
1.07798	1.35414	1.22115	1.47271	0.922577	0.819672
1.07393	1.36723	1.22858	1.47725	0.925705	0.851732
1.08104	1.35257	1.22478	1.49486	0.929474	0.827584
1.08136	1.36212	1.21806	1.47729	0.929272	0.814699
1.07711	1.35932	1.21577	1.47459	0.932363	0.857987
1.07554	1.36567	1.21815	1.4811	0.941248	0.834352
1.08306	1.36064	1.21058	1.46491	0.931573	0.856117
1.07109	1.35164	1.2155	1.4826	0.944614	0.835174
1.08083	1.36213	1.21134	1.48206	0.925656	0.813785
1.08079	1.35979	1.2316	1.48819	0.927502	0.85217
1.0818	1.35689	1.22148	1.49285	0.937734	0.840675
1.08147	1.36026	1.21631	1.48406	0.931916	0.81951
1.07446	1.37015	1.22157	1.48424	0.934998	0.845159
1.08582	1.36295	1.21472	1.48025	0.941095	0.856975
1.07703	1.35568	1.22234	1.47894	0.926569	0.82203
1.06747	1.35469	1.2061	1.49233	0.925479	0.851614
1.07911	1.36622	1.22121	1.4827	0.936242	0.842977
1.03989	1.30949	1.22528	1.48922	0.914333	0.826059
1.04362	1.31014	1.21953	1.48915	0.921578	0.816967
1.04028	1.3192	1.22176	1.49227	0.929113	0.837416
1.04011	1.30876	1.22809	1.48285	0.914752	0.816135
1.03579	1.32129	1.23557	1.48751	0.917925	0.848006
1.0431	1.30741	1.2318	1.50521	0.921635	0.823964
1.04354	1.3164	1.22501	1.48755	0.921389	0.811188
1.03962	1.31368	1.22276	1.48473	0.924471	0.854236
1.03745	1.31997	1.22513	1.49131	0.933272	0.830725
1.04549	1.31506	1.21748	1.47505	0.923661	0.852355
1.03371	1.30622	1.22244	1.49282	0.936539	0.831558
1.04282	1.31641	1.2182	1.49232	0.917809	0.810297
1.04265	1.31434	1.23867	1.49842	0.91968	0.848419
1.04359	1.31115	1.22848	1.50328	0.929754	0.837019
1.04319	1.31476	1.22333	1.49424	0.924036	0.815997
1.03703	1.32432	1.22851	1.49447	0.927046	0.841419
1.04758	1.31745	1.2217	1.49049	0.933139	0.853188
1.03919	1.31015	1.22924	1.48907	0.918634	0.818462
1.03062	1.30894	1.21302	1.50262	0.917723	0.847857
1.04104	1.32037	1.22824	1.49284	0.928401	0.839244
1.0432	1.31351	1.23158	1.49146	0.92693	0.83077
1.04639	1.31446	1.22574	1.49148	0.934371	0.821615
1.04376	1.32359	1.22805	1.49491	0.941877	0.842213
1.04352	1.31299	1.23439	1.48515	0.927375	0.820776
1.03935	1.32564	1.24198	1.49017	0.930727	0.852886
1.0465	1.31127	1.23831	1.50766	0.934393	0.828671
1.04689	1.3206	1.23141	1.48999	0.934143	0.815765
1.04287	1.31804	1.22925	1.48712	0.937241	0.859129
1.04098	1.32402	1.23161	1.4937	0.946179	0.835447
1.04871	1.31912	1.22379	1.47764	0.936426	0.857247
1.03699	1.31059	1.22882	1.49497	0.94946	0.8363
1.04626	1.32073	1.22453	1.49464	0.930483	0.814862
1.04614	1.31829	1.24521	1.50067	0.932399	0.853268
1.0471	1.31564	1.23497	1.50565	0.94258	0.841814
1.04673	1.31876	1.22976	1.49643	0.936794	0.820649
1.04029	1.32849	1.23481	1.49662	0.939853	0.846269
1.05105	1.3215	1.22812	1.493	0.946055	0.858114
1.0426	1.31445	1.23548	1.49157	0.931244	0.823155
1.03371	1.31359	1.21928	1.50476	0.930456	0.852747
1.04452	1.32472	1.23477	1.49512	0.941288	0.844048
1.09292	1.37491	1.23204	1.47763	0.913996	0.829589
1.09579	1.37584	1.22623	1.47757	0.921236	0.820439
1.09369	1.38551	1.22852	1.4809	0.928779	0.841027
1.09341	1.37428	1.23486	1.47137	0.914414	0.819598
1.08909	1.38759	1.24242	1.47621	0.917561	0.851718
1.0965	1.37265	1.23869	1.49361	0.921294	0.827494
1.09689	1.3824	1.23182	1.47608	0.921036	0.814555
1.09249	1.37956	1.22962	1.47331	0.92413	0.857925
1.0908	1.38595	1.23199	1.47982	0.932921	0.83424
1.09861	1.38087	1.22423	1.46383	0.92331	0.856051
1.08646	1.37177	1.22924	1.48112	0.936177	0.835114
1.09626	1.38241	1.22495	1.48073	0.91747	0.81365
1.09614	1.37998	1.2456	1.48677	0.919344	0.852053
1.09718	1.37715	1.23535	1.49157	0.929405	0.84064
1.09679	1.38046	1.23017	1.4826	0.9237	0.819493
1.08977	1.3905	1.23528	1.48276	0.926693	0.845105
1.10129	1.38317	1.22852	1.47907	0.932789	0.856946
1.09239	1.37586	1.23597	1.47772	0.918297	0.822016
1.08277	1.37494	1.21974	1.49083	0.917388	0.851583
1.09444	1.38655	1.23514	1.48129	0.928062	0.842846
0.995092	1.40455	1.21852	1.47713	0.922624	0.829147
0.997457	1.40533	1.21282	1.47699	0.929964	0.819926
0.995876	1.41486	1.21511	1.48015	0.937518	0.840891
0.995593	1.40389	1.2213	1.47084	0.923053	0.819038
0.991704	1.41721	1.22874	1.47545	0.926326	0.851366
0.998403	1.4022	1.22506	1.49298	0.93001	0.827257
0.99874	1.41184	1.21826	1.47544	0.92978	0.814062
0.994655	1.40916	1.2161	1.47274	0.932864	0.857626
0.993257	1.41573	1.21842	1.47924	0.941759	0.83389
1.00023	1.4104	1.21077	1.46312	0.93206	0.855875
0.989214	1.40114	1.21571	1.48067	0.945059	0.834595
0.998187	1.41204	1.21143	1.48017	0.926142	0.813027
0.99809	1.40966	1.23189	1.48628	0.928029	0.851989
0.99905	1.40627	1.22175	1.49093	0.938198	0.840187
0.998706	1.41013	1.21672	1.48215	0.932417	0.818702
0.99218	1.42059	1.2217	1.4823	0.935477	0.845085
1.00278	1.41324	1.21504	1.47841	0.941626	0.856852
0.994652	1.40529	1.22239	1.47712	0.92695	0.821502
0.985745	1.404	1.2064	1.49038	0.926066	0.851456
0.996546	1.41634	1.22156	1.48081	0.936843	0.842942
0.991131	1.34804	1.22128	1.48659	0.91468	0.828952
0.993159	1.34878	1.21556	1.48647	0.921885	0.819796
0.992131	1.35825	1.2178	1.48979	0.929416	0.84039
0.991929	1.34729	1.22408	1.48029	0.915088	0.818954
0.987679	1.36031	1.23154	1.48508	0.918416	0.851145
0.994653	1.34591	1.22779	1.50262	0.921954	0.82685
0.995087	1.35531	1.22101	1.48497	0.921832	0.813832
0.99043	1.35241	1.21878	1.48225	0.924799	0.857293
0.989396	1.35888	1.22114	1.48879	0.933664	0.833558
0.996181	1.35388	1.21351	1.47266	0.924078	0.855426
0.985438	1.34476	1.21845	1.49011	0.937044	0.83448
0.994395	1.35523	1.21422	1.48968	0.918154	0.81293
0.994119	1.35306	1.23463	1.49581	0.919967	0.851378
0.995196	1.34998	1.22448	1.5005	0.930157	0.840039
0.994729	1.35351	1.21937	1.49163	0.924326	0.818901
0.987864	1.36325	1.2245	1.49175	0.927482	0.844514
0.998947	1.35613	1.21773	1.488	0.933513	0.856372
0.99076	1.34882	1.22522	1.48672	0.919002	0.821447
0.981418	1.34771	1.20908	1.49987	0.917982	0.851006
0.992606	1.35929	1.22425	1.49033	0.928664	0.842172
1.01095	1.33501	1.22785	1.48605	0.913295	0.832983
1.01361	1.33586	1.22201	1.48597	0.920476	0.82381
1.01165	1.34525	1.22418	1.48923	0.928042	0.844429
1.01138	1.33435	1.23068	1.47973	0.9137	0.822972
1.00741	1.34727	1.23822	1.48451	0.916913	0.855155
1.01425	1.33283	1.2344	1.50207	0.920551	0.830859
1.0146	1.34226	1.22762	1.48443	0.920377	0.817937
1.01056	1.33947	1.22531	1.48167	0.923398	0.861405
1.00898	1.34573	1.22772	1.48821	0.932218	0.837662
1.01622	1.34079	1.22005	1.47208	0.922637	0.859507
1.00496	1.3319	1.22504	1.48959	0.935555	0.838535
1.01403	1.34224	1.22087	1.48915	0.916757	0.817044
1.01393	1.33994	1.24127	1.49525	0.918585	0.855505
1.01488	1.33711	1.23108	1.50003	0.928722	0.84406
1.01454	1.3404	1.22577	1.49106	0.922944	0.82287
1.00806	1.35012	1.23111	1.49123	0.92603	0.848488
1.01869	1.34302	1.22421	1.48743	0.932071	0.860373
1.01046	1.33589	1.23187	1.48608	0.917618	0.825359
1.00158	1.33493	1.21546	1.49935	0.916602	0.854995
1.01236	1.34626	1.23079	1.48973	0.927265	0.846245
1.05561	1.3899	1.22991	1.48484	0.922339	0.828829
1.05832	1.39101	1.22422	1.48467	0.929545	0.819666
1.05633	1.40039	1.22659	1.48796	0.937305	0.840353
1.05601	1.38953	1.2327	1.47855	0.922741	0.818811
1.05201	1.40271	1.24019	1.48326	0.925747	0.850954
1.05902	1.38736	1.23652	1.50082	0.929642	0.826802
1.05935	1.39721	1.22963	1.48317	0.929366	0.813809
1.05526	1.39486	1.2275	1.4805	0.932533	0.857184
1.05359	1.40091	1.22981	1.48703	0.941379	0.833514
1.0611	1.39564	1.22208	1.47088	0.931687	0.855349
1.04931	1.38694	1.22705	1.48837	0.944684	0.834324
1.05881	1.39764	1.22267	1.48789	0.925814	0.812864
1.05877	1.39482	1.24342	1.49407	0.927692	0.8514
1.05973	1.39204	1.23317	1.49865	0.937864	0.839859
1.05941	1.39533	1.22822	1.48991	0.93211	0.818623
1.05267	1.40596	1.23309	1.49	0.935102	0.844455
1.06369	1.39859	1.22645	1.4862	0.941235	0.856258
1.0551	1.39093	1.23376	1.48499	0.92673	0.821226
1.04588	1.39001	1.21776	1.49811	0.925676	0.85089
1.05712	1.40192	1.23302	1.48861	0.936439	0.842252
1.06313	1.40304	1.21766	1.46124	0.916285	0.831434
1.06774	1.4037	1.21184	1.461	0.923447	0.822252
1.06309	1.41315	1.21411	1.46428	0.931064	0.842904
1.06283	1.40232	1.22044	1.45507	0.916681	0.821408
1.05892	1.41555	1.22798	1.45968	0.919951	0.853683
1.06601	1.40073	1.22434	1.47695	0.923537	0.829326
1.06633	1.41022	1.21753	1.45955	0.923422	0.81628
1.0633	1.40753	1.21538	1.45704	0.926403	0.859856
1.06037	1.41419	1.21773	1.46343	0.935278	0.836058
1.06901	1.40883	1.20998	1.44753	0.925682	0.857983
1.05655	1.3995	1.21497	1.4647	0.938687	0.836978
1.06579	1.41042	1.21075	1.46421	0.91975	0.815375
1.06587	1.40815	1.23117	1.47036	0.921552	0.853929
1.06662	1.40454	1.22104	1.47467	0.931783	0.842549
1.0664	1.4086	1.21582	1.46629	0.92593	0.821349
1.06082	1.41905	1.22086	1.46629	0.929095	0.847035
1.07067	1.41176	1.21424	1.46259	0.935119	0.858925
1.06226	1.40367	1.22153	1.46153	0.920642	0.823899
1.05439	1.40221	1.20546	1.47428	0.91954	0.853544
1.06419	1.41471	1.22083	1.46506	0.930237	0.844695
1.06084	1.32357	1.20765	1.48697	0.910079	0.830309
1.06415	1.32434	1.2021	1.48678	0.917244	0.821111
1.06137	1.33341	1.2043	1.49021	0.924731	0.841932
1.06111	1.32294	1.21042	1.48072	0.910483	0.820244
1.05697	1.33556	1.2177	1.48554	0.913826	0.85249
1.06415	1.32136	1.21393	1.50303	0.917314	0.82833
1.06452	1.33053	1.20727	1.48534	0.917212	0.815258
1.06058	1.32794	1.20502	1.48274	0.920145	0.858751
1.05858	1.33412	1.20734	1.48925	0.928975	0.835031
1.06646	1.32913	1.1999	1.47315	0.919442	0.856943
1.05449	1.3204	1.20474	1.49046	0.932356	0.835794
1.06392	1.33067	1.20052	1.49003	0.913536	0.814278
1.06385	1.3284	1.22069	1.49625	0.915331	0.853021
1.06479	1.32533	1.21065	1.50072	0.925487	0.841353
1.06445	1.32884	1.20575	1.49208	0.919667	0.81999
1.05798	1.33865	1.21081	1.49209	0.922832	0.846065
1.0688	1.33169	1.20405	1.48844	0.928823	0.85787
1.06022	1.32432	1.21157	1.48733	0.91438	0.822666
1.05129	1.32318	1.19564	1.50021	0.913354	0.852484
1.06219	1.3347	1.21042	1.49085	0.923982	0.843896
1.0802	1.40018	1.196	1.4879	0.920779	0.82742
1.08323	1.40104	1.19053	1.48787	0.928021	0.818267
1.08087	1.41068	1.1927	1.49127	0.935639	0.838936
1.08059	1.39954	1.19874	1.4816	0.921187	0.817412
1.07637	1.41293	1.20594	1.48654	0.924452	0.849532
1.08367	1.39784	1.2022	1.50402	0.928096	0.825399
1.08404	1.4076	1.19561	1.48639	0.927931	0.812397
1.07984	1.40485	1.19338	1.48356	0.930964	0.855738
1.07803	1.41136	1.19567	1.49012	0.939864	0.832088
1.08586	1.4061	1.18832	1.47406	0.930207	0.853911
1.07378	1.39688	1.1931	1.49141	0.943237	0.832905
1.08343	1.40773	1.18892	1.49105	0.92427	0.81145
1.08334	1.40529	1.2089	1.4971	0.926109	0.849957
1.08434	1.40215	1.19895	1.50199	0.936338	0.838444
1.08398	1.40577	1.19412	1.49288	0.930502	0.817231
1.07718	1.41613	1.19914	1.49306	0.933629	0.843048
1.08841	1.40874	1.19243	1.48939	0.939715	0.854836
1.07964	1.40103	1.19989	1.48801	0.925135	0.819845
1.0703	1.3999	1.18411	1.50118	0.92411	0.849475
1.08166	1.41199	1.19873	1.49158	0.934861	0.840827
1.08881	1.36625	1.24059	1.48993	0.914327	0.827553
1.09167	1.36713	1.23494	1.48975	0.921514	0.818424
1.08954	1.37696	1.23733	1.49321	0.92907	0.839014
1.08922	1.36551	1.24341	1.48366	0.914731	0.817579
1.08505	1.3789	1.25089	1.48852	0.918016	0.849566
1.09233	1.3641	1.24716	1.50603	0.921589	0.825509
1.09268	1.37386	1.24023	1.48831	0.921455	0.812641
1.08844	1.37079	1.23807	1.48569	0.924438	0.855823
1.0867	1.3773	1.24038	1.49222	0.93329	0.832253
1.09448	1.37232	1.23265	1.4761	0.923707	0.853971
1.08232	1.36308	1.23763	1.49343	0.936664	0.833042
1.0921	1.37367	1.23318	1.49301	0.917795	0.811713
1.09204	1.37138	1.25412	1.49922	0.919609	0.850058
1.09304	1.36862	1.24378	1.50373	0.92979	0.838531
1.0927	1.37185	1.2389	1.49504	0.92397	0.817378
1.08576	1.3816	1.24379	1.49505	0.927109	0.843055
1.09713	1.37428	1.23706	1.49142	0.933138	0.854828
1.08827	1.3672	1.24448	1.49029	0.918655	0.819922
1.07878	1.36634	1.22839	1.50319	0.917619	0.849477
1.09034	1.37773	1.24363	1.49381	0.928295	0.840909
1.0427	1.34226	1.22522	1.45652	0.91333	0.830024
1.04559	1.3432	1.2195	1.45639	0.9204	0.820849
1.04341	1.35225	1.22172	1.45972	0.92817	0.841554
1.04321	1.3418	1.22804	1.45037	0.913714	0.819995
1.03887	1.35451	1.2355	1.45512	0.916618	0.852188
1.04614	1.33989	1.23171	1.47226	0.92052	0.827985
1.04657	1.34927	1.22493	1.45495	0.920258	0.814971
1.04221	1.3469	1.22267	1.45233	0.923401	0.858417
1.04058	1.35291	1.22504	1.45872	0.932157	0.834706
1.04815	1.34781	1.21741	1.44296	0.922567	0.856576
1.03658	1.33924	1.22236	1.45995	0.935459	0.835531
1.04588	1.34961	1.21812	1.45954	0.916753	0.81403
1.04568	1.34706	1.23858	1.46558	0.918595	0.852609
1.0467	1.34414	1.22839	1.4701	0.928698	0.841077
1.04627	1.34754	1.22327	1.46148	0.922984	0.819822
1.03958	1.35771	1.22845	1.46155	0.925954	0.845664
1.05066	1.35063	1.22163	1.45795	0.932005	0.857491
1.04216	1.34314	1.2292	1.45676	0.917711	0.822422
1.03296	1.3421	1.21297	1.4695	0.91657	0.852116
1.04407	1.35373	1.22815	1.46024	0.927223	0.843441
1.07855	1.3063	1.23179	1.49222	0.913739	0.827512
1.08115	1.30718	1.22606	1.49228	0.920962	0.818437
1.07938	1.31598	1.2283	1.49551	0.92842	0.838717
1.07907	1.30583	1.23462	1.48585	0.91415	0.81763
1.07487	1.31819	1.2421	1.49072	0.917604	0.849499
1.08212	1.30401	1.23827	1.50835	0.92102	0.825291
1.08248	1.3131	1.23146	1.49069	0.920951	0.812578
1.07809	1.31078	1.22918	1.48774	0.923853	0.855667
1.07654	1.31666	1.23156	1.49435	0.932741	0.832101
1.08412	1.31169	1.22392	1.47818	0.923174	0.853718
1.07216	1.30331	1.22888	1.49579	0.936152	0.833068
1.08189	1.31342	1.22461	1.4954	0.917221	0.81176
1.08179	1.31098	1.24517	1.5014	0.919016	0.849673
1.08282	1.30807	1.23493	1.50653	0.929229	0.838526
1.08246	1.31144	1.22982	1.49717	0.923361	0.817662
1.07542	1.32133	1.23503	1.49747	0.92658	0.842696
1.08687	1.31445	1.22815	1.49362	0.932589	0.854543
1.07806	1.30712	1.23579	1.49205	0.918042	0.81999
1.06845	1.30606	1.21949	1.50562	0.917041	0.849218
1.08012	1.31743	1.23469	1.49576	0.927715	0.840389
1.08736	1.30506	1.22074	1.48991	0.921465	0.831098
1.08982	1.30574	1.2151	1.48976	0.928625	0.821897
1.08825	1.31502	1.21742	1.49304	0.936372	0.842697
1.08792	1.30427	1.22352	1.4836	0.921856	0.821033
1.08374	1.31695	1.23093	1.48832	0.924997	0.853316
1.09099	1.30305	1.22726	1.50594	0.928733	0.829091
1.09134	1.31216	1.22044	1.48824	0.928568	0.816006
1.08689	1.30923	1.2183	1.48555	0.931629	0.859558
1.08542	1.31559	1.2206	1.4921	0.94052	0.835799
1.09295	1.31078	1.21295	1.47589	0.930864	0.857735
1.08093	1.30184	1.21788	1.49346	0.943923	0.8366
1.09077	1.31199	1.21355	1.49298	0.924934	0.815042
1.09069	1.30996	1.2341	1.49917	0.926757	0.853777
1.09173	1.30699	1.22394	1.5038	0.937021	0.842169
1.09138	1.31039	1.21901	1.49499	0.931172	0.820826
1.0842	1.31971	1.22391	1.4951	0.934292	0.846838
1.0958	1.3128	1.21727	1.49127	0.94036	0.858671
1.08691	1.3058	1.22459	1.49003	0.925869	0.823479
1.07713	1.30474	1.20866	1.50325	0.924719	0.853282
1.089	1.31589	1.22377	1.49368	0.935471	0.844623
1.01357	1.35329	1.23023	1.49617	0.916928	0.830215
1.01678	1.35403	1.2243	1.49619	0.924107	0.821039
1.01405	1.36338	1.22661	1.49949	0.931742	0.841788
1.01379	1.35259	1.23303	1.48979	0.917328	0.820179
1.00986	1.36554	1.24069	1.4947	0.920523	0.852315
1.01671	1.3511	1.23706	1.51235	0.924194	0.828216
1.01706	1.36045	1.23015	1.49464	0.924025	0.81525
1.01334	1.35769	1.22801	1.49171	0.92706	0.858612
1.01139	1.36412	1.23039	1.49833	0.935914	0.834957
1.01895	1.35904	1.22249	1.48214	0.926299	0.856783
1.00749	1.34999	1.22756	1.49973	0.939278	0.835703
1.01649	1.3605	1.2233	1.49934	0.920395	0.814287
1.01643	1.35828	1.24396	1.50538	0.922222	0.85289
1.01732	1.35508	1.23373	1.51045	0.932413	0.841222
1.017	1.35873	1.2284	1.50114	0.926604	0.819916
1.01086	1.36865	1.23346	1.5014	0.929707	0.845866
1.02115	1.36153	1.22682	1.4976	0.935762	0.857657
1.01297	1.35403	1.23411	1.49608	0.921282	0.822533
1.00448	1.35284	1.21789	1.50957	0.920218	0.852282
1.01485	1.3646	1.23353	1.49976	0.930922	0.84375
0.996058	1.33768	1.23929	1.49029	0.919093	0.831635
0.998638	1.33838	1.23358	1.49016	0.92636	0.822485
0.996677	1.34746	1.23581	1.4934	0.933938	0.843009
0.996317	1.33703	1.24214	1.48395	0.91951	0.821657
0.992765	1.3497	1.24963	1.48866	0.922737	0.853785
0.999192	1.33546	1.24574	1.50631	0.926422	0.829474
0.999439	1.34461	1.23892	1.48862	0.926209	0.816585
0.99584	1.34203	1.23659	1.48588	0.929276	0.859993
0.99417	1.34833	1.23898	1.49244	0.938139	0.836272
1.00124	1.34325	1.23135	1.47622	0.928486	0.858078
0.990036	1.33439	1.23632	1.49385	0.941454	0.837194
0.999016	1.34478	1.23203	1.49337	0.922585	0.815717
0.999078	1.34256	1.25268	1.49952	0.924449	0.854041
0.999938	1.33927	1.24237	1.50424	0.934607	0.842712
0.999703	1.343	1.23728	1.49534	0.928828	0.821616
0.99345	1.35294	1.24256	1.49549	0.931893	0.84706
1.00364	1.34595	1.23558	1.49162	0.937999	0.858948
0.995572	1.33835	1.24335	1.49032	0.923423	0.824062
0.987023	1.33708	1.22693	1.50364	0.922473	0.853583
0.997511	1.34887	1.24212	1.49401	0.933206	0.844766
1.0238	1.33776	1.21649	1.48002	0.918254	0.829864
1.0265	1.33815	1.2108	1.47995	0.925611	0.820686
1.02456	1.34745	1.21297	1.48325	0.93306	0.841402
1.02436	1.33678	1.21929	1.47375	0.918692	0.81983
1.02008	1.34959	1.22669	1.47855	0.922013	0.852039
1.02723	1.33581	1.22288	1.496	0.925638	0.82783
1.02765	1.34475	1.21618	1.47844	0.925403	0.814797
1.02328	1.34172	1.21388	1.47569	0.928463	0.85826
1.02178	1.34851	1.21626	1.48221	0.937321	0.834541
1.02913	1.34349	1.20872	1.46617	0.927663	0.856423
1.01782	1.33409	1.21363	1.48353	0.940585	0.835368
1.02697	1.34457	1.20945	1.48312	0.92177	0.813852
1.02676	1.34282	1.22969	1.48919	0.923661	0.852453
1.02778	1.33911	1.21958	1.49395	0.93376	0.840921
1.02735	1.34321	1.21447	1.48502	0.928016	0.819659
1.02069	1.35274	1.21971	1.48517	0.93106	0.845522
1.03167	1.3458	1.21285	1.48144	0.937196	0.857349
1.0233	1.3382	1.22048	1.48011	0.922533	0.82227
1.01416	1.33667	1.20429	1.49325	0.921729	0.851972
1.02518	1.34859	1.21932	1.48371	0.932459	0.84329

## Sheet: fig S2-c
Supplementary Fig 2C Source Data
34	59	91	117
2.12241	1.25734	2.69114	2.65918
2.13642	1.2596	2.6902	2.68634
2.10176	1.25282	2.68706	2.59308
2.09994	1.26609	2.68664	2.65111
2.13976	1.25485	2.70447	2.52268
2.12446	1.25314	2.70721	2.67607
2.12192	1.26278	2.71257	2.70887
2.12032	1.2686	2.72958	2.54694
2.1069	1.26348	2.66272	2.66187
2.09662	1.25131	2.74737	2.60242
2.11211	1.24999	2.75827	2.61962
2.12774	1.25653	2.75787	2.60792
2.13145	1.26509	2.70871	2.67395
2.1335	1.24833	2.71265	2.75472
2.10551	1.25341	2.68736	2.62789
2.12075	1.25679	2.73829	2.60639
2.12931	1.25018	2.72055	2.67551
2.1344	1.2815	2.72276	2.66151
2.09841	1.26236	2.72423	2.58991
2.09267	1.27166	2.76376	2.63698
2.08552	1.24294	2.70314	2.65322
2.09952	1.24519	2.70272	2.68026
2.06522	1.23853	2.69924	2.58685
2.06361	1.25156	2.69826	2.64448
2.10287	1.24055	2.71719	2.51685
2.08628	1.23868	2.72096	2.66982
2.0853	1.24826	2.72521	2.70246
2.08434	1.25401	2.74271	2.54069
2.06882	1.2491	2.67503	2.65608
2.05956	1.23695	2.75923	2.5962
2.07487	1.23569	2.77157	2.61361
2.09043	1.24208	2.77168	2.60183
2.09413	1.25049	2.72076	2.66785
2.09574	1.23406	2.725	2.74785
2.06912	1.239	2.70052	2.62194
2.08287	1.24248	2.75027	2.60039
2.09147	1.23585	2.73302	2.66876
2.09572	1.26681	2.7349	2.65509
2.06238	1.24789	2.73712	2.58372
2.05512	1.25698	2.77686	2.63047
2.1207	1.27867	2.65807	2.6874
2.13444	1.28099	2.65723	2.71482
2.10006	1.27446	2.65385	2.6202
2.09809	1.28761	2.65342	2.67872
2.13787	1.27646	2.67145	2.54926
2.12327	1.27417	2.67457	2.70415
2.12008	1.28405	2.67927	2.73751
2.11808	1.28957	2.69614	2.57341
2.1059	1.28546	2.63034	2.69032
2.09519	1.27241	2.71335	2.62972
2.11056	1.27141	2.72452	2.64732
2.12602	1.2775	2.72452	2.63526
2.12989	1.28635	2.67544	2.70232
2.13209	1.26975	2.67925	2.78352
2.10371	1.27456	2.65461	2.65585
2.11953	1.27856	2.70463	2.63391
2.12797	1.27168	2.68717	2.70322
2.13348	1.30333	2.68925	2.6893
2.09647	1.28368	2.6909	2.61699
2.09162	1.29256	2.73023	2.66441
2.08136	1.27198	2.65834	2.66091
2.09345	1.2743	2.65754	2.688
2.06093	1.26777	2.65435	2.59435
2.05843	1.28083	2.65379	2.65207
2.09822	1.26978	2.67168	2.52416
2.08177	1.26743	2.67467	2.6776
2.08084	1.27729	2.67964	2.71015
2.07838	1.28286	2.69656	2.54808
2.0653	1.27872	2.63039	2.66374
2.05538	1.26573	2.71377	2.6037
2.06969	1.26473	2.7249	2.62117
2.08451	1.27081	2.72466	2.60944
2.09032	1.27954	2.67569	2.67552
2.09167	1.26309	2.67965	2.75569
2.06473	1.26786	2.65491	2.62946
2.07926	1.27187	2.70486	2.60792
2.08736	1.26495	2.68748	2.67649
2.09285	1.29649	2.68957	2.66281
2.05747	1.27697	2.69122	2.59124
2.05246	1.28581	2.73029	2.63809
2.11949	1.27606	2.67767	2.65157
2.13327	1.27838	2.67703	2.67854
2.09887	1.2717	2.67378	2.58536
2.09691	1.28493	2.67303	2.6428
2.13665	1.27374	2.69128	2.51538
2.12209	1.27158	2.69452	2.66836
2.11887	1.28144	2.69931	2.70049
2.1169	1.28717	2.71648	2.53933
2.10471	1.28263	2.64957	2.65429
2.09401	1.26984	2.73345	2.5946
2.10939	1.26871	2.74503	2.61196
2.12486	1.27502	2.74484	2.60046
2.12867	1.28372	2.69513	2.66605
2.13088	1.26705	2.69924	2.74596
2.10251	1.27197	2.67456	2.6201
2.11833	1.27578	2.72445	2.5988
2.12677	1.2689	2.70713	2.66727
2.13226	1.30061	2.70914	2.65361
2.09528	1.2811	2.71101	2.58229
2.09041	1.29018	2.75028	2.62898
2.09789	1.24015	2.7012	2.67661
2.11081	1.24243	2.70065	2.70395
2.07733	1.23602	2.69681	2.60992
2.07522	1.24873	2.69616	2.66833
2.11527	1.23801	2.71525	2.53914
2.09729	1.23564	2.71922	2.69346
2.09768	1.24529	2.723	2.72665
2.09617	1.25082	2.74033	2.5634
2.08022	1.24668	2.67353	2.67942
2.07118	1.23405	2.75698	2.61938
2.08594	1.23304	2.76924	2.63676
2.10127	1.23903	2.76983	2.62486
2.10657	1.24744	2.71887	2.69151
2.10765	1.23145	2.72277	2.77268
2.08138	1.2361	2.6984	2.64518
2.0947	1.24002	2.74842	2.62342
2.10318	1.2332	2.73095	2.69279
2.10769	1.264	2.73285	2.67878
2.07442	1.24502	2.735	2.60672
2.0673	1.25368	2.77526	2.65405
2.08804	1.28512	2.66241	2.64766
2.10071	1.28746	2.66141	2.6747
2.06758	1.28057	2.65704	2.58158
2.06535	1.29399	2.65725	2.6393
2.10517	1.28267	2.67605	2.51162
2.08808	1.28062	2.67997	2.66425
2.08768	1.29057	2.68317	2.69711
2.0858	1.29657	2.69982	2.53552
2.07124	1.29151	2.63582	2.65049
2.06177	1.2789	2.71701	2.59095
2.07639	1.2776	2.72845	2.60822
2.09151	1.28421	2.72977	2.59638
2.09684	1.29283	2.67997	2.66239
2.09811	1.27593	2.68303	2.74254
2.07149	1.28101	2.65883	2.61658
2.08542	1.28466	2.7093	2.59501
2.09374	1.27773	2.69139	2.66347
2.09867	1.30978	2.69344	2.64968
2.06442	1.29024	2.69513	2.57841
2.05826	1.29961	2.73589	2.62519
2.06429	1.2807	2.68213	2.64903
2.07629	1.28298	2.68158	2.67624
2.04404	1.27607	2.67768	2.58295
2.04154	1.2897	2.67707	2.64129
2.08092	1.2781	2.69612	2.51284
2.0652	1.27661	2.70014	2.66536
2.06369	1.28636	2.70374	2.69943
2.06109	1.29218	2.72095	2.53672
2.04889	1.28691	2.65477	2.65203
2.03876	1.27462	2.73745	2.59255
2.05297	1.27324	2.74967	2.60972
2.06763	1.27993	2.75037	2.59735
2.07327	1.28879	2.69969	2.66419
2.07477	1.27153	2.7035	2.74493
2.04774	1.27679	2.67936	2.61846
2.06257	1.28008	2.72904	2.59642
2.07056	1.27352	2.71166	2.66504
2.07623	1.30536	2.71354	2.65101
2.04047	1.28583	2.71569	2.57964
2.03601	1.29536	2.75578	2.62668
2.13575	1.24584	2.70529	2.67218
2.1488	1.24808	2.70462	2.69936
2.11483	1.24143	2.70093	2.60512
2.11259	1.25451	2.70036	2.66294
2.15327	1.24343	2.71919	2.53475
2.13593	1.24162	2.72286	2.68881
2.13538	1.2512	2.72702	2.72146
2.13348	1.2569	2.7443	2.55858
2.11867	1.25202	2.67739	2.67511
2.10894	1.23984	2.76131	2.61452
2.12394	1.23859	2.77323	2.6322
2.13942	1.24497	2.7736	2.62035
2.14475	1.25347	2.72298	2.6868
2.14611	1.23695	2.72687	2.767
2.11882	1.24192	2.7022	2.64057
2.13314	1.24537	2.75262	2.61888
2.14165	1.23879	2.73501	2.68743
2.14669	1.26979	2.737	2.67384
2.1116	1.2508	2.73897	2.60201
2.10532	1.2599	2.77918	2.64895
2.0869	1.26114	2.68691	2.61335
2.10114	1.2634	2.68636	2.63985
2.06663	1.25671	2.6823	2.54769
2.06508	1.26997	2.68175	2.60394
2.10415	1.25871	2.70099	2.47896
2.08858	1.25694	2.70518	2.6297
2.08657	1.2666	2.70852	2.66107
2.0855	1.27227	2.72574	2.50223
2.07105	1.26744	2.65968	2.61616
2.06136	1.25508	2.7422	2.55678
2.07682	1.25385	2.75455	2.57416
2.09239	1.26025	2.75546	2.5628
2.09562	1.26895	2.70452	2.62744
2.09756	1.25218	2.70825	2.70554
2.0704	1.25721	2.68418	2.58219
2.08482	1.2607	2.73392	2.56117
2.09341	1.2541	2.71649	2.62807
2.09791	1.28542	2.71835	2.61493
2.06361	1.26616	2.72054	2.54473
2.05698	1.27534	2.7609	2.59049
2.10601	1.27691	2.70669	2.67486
2.12024	1.27921	2.7061	2.7021
2.08553	1.27225	2.70247	2.60782
2.08391	1.28574	2.70177	2.66584
2.12342	1.27435	2.72065	2.53732
2.10749	1.27258	2.72437	2.69151
2.10568	1.28241	2.72855	2.7244
2.10456	1.28845	2.74592	2.56124
2.08986	1.28307	2.67871	2.67779
2.08014	1.27079	2.76277	2.61726
2.09566	1.26938	2.77485	2.63489
2.11134	1.27613	2.77514	2.62297
2.11481	1.28472	2.72437	2.68958
2.11668	1.26771	2.72838	2.77007
2.08937	1.27289	2.70376	2.64331
2.10382	1.27629	2.75399	2.62155
2.11246	1.26952	2.73649	2.6903
2.11701	1.3014	2.73844	2.6766
2.0825	1.28203	2.7405	2.60468
2.07577	1.29154	2.78059	2.65174
2.08064	1.26937	2.70034	2.64625
2.09438	1.27164	2.69963	2.67321
2.06039	1.26494	2.69673	2.58021
2.05862	1.27826	2.69589	2.6377
2.09768	1.26694	2.71385	2.51032
2.08245	1.26512	2.71665	2.66295
2.08019	1.27485	2.7222	2.69533
2.07869	1.28052	2.7395	2.53425
2.06523	1.27575	2.67153	2.649
2.05526	1.26325	2.75691	2.58949
2.07044	1.26204	2.76822	2.60677
2.08578	1.26844	2.76751	2.59516
2.08947	1.2772	2.7179	2.66081
2.09141	1.26037	2.72223	2.74074
2.0641	1.2654	2.69698	2.61498
2.07887	1.26896	2.74748	2.59361
2.08728	1.2623	2.73002	2.66201
2.09218	1.29381	2.73214	2.6483
2.05717	1.2744	2.73385	2.5771
2.05133	1.2836	2.77302	2.62377
2.11047	1.27884	2.67841	2.67035
2.12447	1.28112	2.67759	2.69766
2.08995	1.27433	2.67276	2.60366
2.08816	1.2878	2.6729	2.66202
2.12771	1.27635	2.6925	2.5331
2.1127	1.27461	2.69714	2.68697
2.10997	1.28439	2.69941	2.72045
2.10836	1.29014	2.71627	2.55715
2.09523	1.2852	2.65221	2.67328
2.08492	1.2727	2.73293	2.61318
2.10036	1.27143	2.74515	2.6306
2.1159	1.27795	2.74711	2.61849
2.11949	1.28678	2.69611	2.68532
2.12159	1.26974	2.6991	2.76624
2.09366	1.27486	2.67532	2.63915
2.10894	1.27836	2.72555	2.61725
2.11745	1.27169	2.70767	2.68625
2.12255	1.30346	2.70957	2.67232
2.08659	1.28392	2.71161	2.60043
2.081	1.29326	2.75304	2.64765
2.13864	1.26294	2.67419	2.67855
2.15171	1.26521	2.67348	2.70583
2.11768	1.25888	2.66971	2.61128
2.11546	1.2719	2.66926	2.66935
2.15624	1.26078	2.68794	2.54076
2.13849	1.25866	2.69164	2.69512
2.13832	1.26834	2.69558	2.72813
2.13653	1.27353	2.71262	2.56459
2.12119	1.26976	2.64676	2.68156
2.11164	1.25678	2.72947	2.62077
2.12665	1.25588	2.74124	2.6385
2.14218	1.26173	2.74177	2.62648
2.1476	1.27071	2.6917	2.69329
2.14885	1.25422	2.69543	2.77375
2.12173	1.25896	2.67108	2.64699
2.13578	1.26291	2.72102	2.62513
2.14434	1.25627	2.70354	2.69379
2.14924	1.28739	2.70551	2.68015
2.11454	1.26787	2.70743	2.60814
2.10792	1.27654	2.74737	2.65522
2.08129	1.26318	2.68833	2.63423
2.09413	1.26547	2.68762	2.66112
2.06092	1.2589	2.68495	2.56855
2.05879	1.272	2.68402	2.62599
2.09836	1.2609	2.70169	2.49891
2.08165	1.25879	2.70426	2.6508
2.08092	1.26854	2.71015	2.68342
2.07912	1.27412	2.7274	2.52276
2.06478	1.26972	2.65939	2.637
2.05525	1.25703	2.74482	2.57785
2.06993	1.25594	2.75595	2.59499
2.08506	1.26213	2.75495	2.58328
2.09007	1.27082	2.70578	2.64887
2.09146	1.25429	2.71022	2.72868
2.06479	1.25915	2.68494	2.60327
2.07883	1.26294	2.73522	2.58186
2.08714	1.25618	2.71789	2.65007
2.09205	1.28751	2.72003	2.63632
2.05777	1.26816	2.72168	2.56541
2.05167	1.27711	2.7604	2.61197
2.10676	1.27399	2.67416	2.68514
2.12143	1.27628	2.67364	2.71286
2.08633	1.26942	2.67042	2.61872
2.08489	1.28289	2.66949	2.67837
2.12419	1.27146	2.68785	2.54731
2.10885	1.26979	2.69122	2.70193
2.10642	1.27954	2.69593	2.73698
2.10546	1.28538	2.71317	2.57196
2.09102	1.28023	2.64606	2.68803
2.08115	1.2679	2.72986	2.62848
2.09692	1.26656	2.74168	2.64552
2.11272	1.27317	2.74146	2.63295
2.11557	1.28191	2.69157	2.70079
2.11768	1.26488	2.69581	2.78356
2.0901	1.27004	2.67129	2.65441
2.10482	1.27344	2.7208	2.63204
2.11353	1.26679	2.70366	2.70239
2.11803	1.29849	2.7056	2.68772
2.08329	1.27908	2.70761	2.61525
2.07658	1.28849	2.74671	2.66329
2.09402	1.26232	2.6855	2.6588
2.10772	1.26454	2.68465	2.68591
2.07361	1.25789	2.68088	2.59245
2.0718	1.27131	2.68061	2.65029
2.1113	1.25981	2.69915	2.52222
2.09497	1.25841	2.70266	2.67554
2.0937	1.26795	2.70681	2.70824
2.09236	1.2734	2.7238	2.54625
2.07764	1.26861	2.65792	2.66159
2.06807	1.25632	2.74106	2.60181
2.08325	1.25509	2.75255	2.61916
2.09872	1.26147	2.75303	2.60742
2.10278	1.27044	2.7031	2.67349
2.10443	1.25339	2.70673	2.75387
2.07747	1.25852	2.68207	2.62746
2.09165	1.26183	2.73261	2.60592
2.10017	1.25549	2.71487	2.67466
2.10479	1.28672	2.71694	2.66086
2.07056	1.26734	2.71868	2.58931
2.06397	1.27657	2.75887	2.63623
2.08615	1.28054	2.64994	2.66018
2.09982	1.28282	2.6494	2.68712
2.06582	1.27606	2.64653	2.59381
2.06402	1.28956	2.6455	2.65106
2.1033	1.27805	2.66337	2.52363
2.08748	1.27637	2.66637	2.67727
2.08577	1.28614	2.67158	2.70863
2.08433	1.2918	2.68869	2.54778
2.07023	1.28695	2.62172	2.66274
2.06047	1.2744	2.70539	2.60291
2.07563	1.27316	2.71687	2.62035
2.09101	1.27963	2.71624	2.60923
2.09494	1.28856	2.66715	2.67441
2.09671	1.27146	2.67153	2.75428
2.06961	1.27659	2.64699	2.62822
2.08406	1.28009	2.69611	2.60721
2.09251	1.27347	2.67917	2.67594
2.09728	1.30523	2.68115	2.66234
2.06269	1.28563	2.68305	2.59083
2.05648	1.29494	2.72141	2.63754
2.09981	1.27831	2.69241	2.6995
2.11266	1.28062	2.6919	2.7274
2.07926	1.27372	2.68826	2.6323
2.07704	1.28719	2.68748	2.69235
2.11697	1.27579	2.70637	2.5607
2.10038	1.274	2.71018	2.71596
2.09938	1.28382	2.71423	2.75182
2.09741	1.28975	2.73156	2.58508
2.08344	1.28458	2.66461	2.70269
2.07364	1.27217	2.74816	2.64229
2.08841	1.27083	2.76034	2.65963
2.10361	1.27747	2.76067	2.64654
2.10873	1.28615	2.70999	2.71538
2.1102	1.26915	2.71403	2.79832
2.08312	1.2743	2.68964	2.66887
2.09753	1.27777	2.73943	2.646
2.10586	1.27101	2.7221	2.71617
2.11099	1.30286	2.724	2.7016
2.07597	1.28342	2.72613	2.62877
2.07018	1.29284	2.766	2.67698
2.1393	1.25189	2.66004	2.63526
2.1528	1.25415	2.65946	2.66166
2.11841	1.24781	2.65667	2.56897
2.11633	1.26071	2.65566	2.6246
2.15685	1.24972	2.67344	2.49988
2.14014	1.24758	2.6763	2.65225
2.1389	1.25721	2.68174	2.68161
2.13715	1.26248	2.69889	2.52343
2.12269	1.25858	2.6316	2.63776
2.11275	1.24578	2.71579	2.57772
2.12801	1.24484	2.72716	2.59544
2.14362	1.25073	2.72639	2.58501
2.14835	1.25952	2.67731	2.64865
2.14995	1.2432	2.68173	2.72637
2.12233	1.24792	2.65697	2.60281
2.137	1.25181	2.7064	2.58251
2.14558	1.24517	2.68937	2.64975
2.15061	1.27609	2.69139	2.63692
2.11514	1.25679	2.69322	2.56627
2.10895	1.26545	2.73164	2.61196

## Sheet: fig S9
H-population	L-population	N-population	Frequency Bin	interval
	3	2048	0.5-0.6	LA
	5	2417	0.6-0.7	LA
	6	2785	0.7-0.8	LA
	9	3110	0.8-0.9	LA
	17685	7348	0.9-0.1	LA
	2	418	0.5-0.6	LB
	0	342	0.6-0.7	LB
	1	349	0.7-0.8	LB
	1	374	0.8-0.9	LB
	3392	1913	0.9-0.1	LB
	5	182	0.5-0.6	LC
	4	413	0.6-0.7	LC
	0	656	0.7-0.8	LC
	4	375	0.8-0.9	LC
	4233	2620	0.9-0.1	LC
	38	974	0.5-0.6	LD
	66	896	0.6-0.7	LD
	11	1180	0.7-0.8	LD
	7	1673	0.8-0.9	LD
	9331	4732	0.9-0.1	LD
	5	591	0.5-0.6	LE
	4	635	0.6-0.7	LE
	0	602	0.7-0.8	LE
	5	731	0.8-0.9	LE
	6803	4258	0.9-0.1	LE
0		376	0.5-0.6	HA
8		380	0.6-0.7	HA
2		348	0.7-0.8	HA
17		251	0.8-0.9	HA
2323		995	0.9-0.1	HA
0		630	0.5-0.6	HB
34		548	0.6-0.7	HB
0		792	0.7-0.8	HB
2		325	0.8-0.9	HB
5836		3577	0.9-0.1	HB
0		860	0.5-0.6	HC
1		798	0.6-0.7	HC
0		623	0.7-0.8	HC
1		721	0.8-0.9	HC
7062		4062	0.9-0.1	HC
0		212	0.5-0.6	HD
3		218	0.6-0.7	HD
1		201	0.7-0.8	HD
0		170	0.8-0.9	HD
1421		624	0.9-0.1	HD

## Sheet: fig S31
SUBMITTED ID	Line_ID		RNAixdaGal4	RNAixdaGal4	RNAixdaGal4	RNAi x daGal4	RNAi x daGal4	RNAixdaGal4	RNAixdaGal4	RNAixdaGal4	RNAi x daGal4	RNAi x daGal4	RNAixdaGal4	RNAixdaGal4	RNAixdaGal4	RNAi x daGal4	RNAi x daGal4	RNAi	RNAi	RNAi	RNAi	RNAi	RNAi	RNAi	RNAi	RNAi	RNAi	RNAi	RNAi	RNAi	RNAi	RNAi	RNAixdaGal4	RNAixdaGal4	RNAixdaGal4	RNAi	RNAi	RNAi	RNAi x daGal4	RNAi	RNAixdaGal4	RNAi
		Replicates	vial-1	vial-2	vial-3	Avg	SD	vial-1	vial-2	vial-3	Avg	SD	vial-1	vial-2	vial-3	Avg	SD	vial-1	vial-2	vial-3	Avg	SD	vial-1	vial-2	vial-3	Avg	SD	vial-1	vial-2	vial-3	Avg	SD	vial-1	vial-2	vial-3	vial-1	vial-2	vial-3	Avg(%Ec)	Avg(%Ec)	SD(%Ec)	SD(%Ec)
	Flybase stock ID	Flybase stock ID	Eclosed	Eclosed	Eclosed	Eclosed	Eclosed	Total	Total	Total	Total	Total	Live	Live	Live	Live	Live	Eclosed	Eclosed	Eclosed	Eclosed	Eclosed	Total	Total	Total	Total	Total	Live	Live	Live	Live	Live	%Ec	%Ec	%Ec	%Ec	%Ec	%Ec	%Ec	%Ec	SD	SD
peb	28735	28735	3	0	4	2.33333	2.08167	5	2	5	4	1.73205	0	0	2	0.666667	1.1547	0	0	0	0	0	2	1	0	1	1	0	0	0	0	0	60	0	80	0	0	0	46.6667	0	41.6333	0
CG12184	63721	63721	6	7	10	7.66667	2.08167	8	15	12	11.6667	3.51188	0	0	1	0.333333	0.57735	0	0	0	0	0	0	0	0	0	0	0	0	0	0	0	75	46.6667	83.3333	0	0	0	68.3333	0	19.2209	0
pon	35046	35046	2	3	4	3	1	6	5	4	5	1	1	2	0	1	1	0	0	0	0	0	0	0	0	0	0	0	0	0	0	0	33.3333	60	100	0	0	0	64.4444	0	33.5548	0
CG3062	64013	64013	6	7	3	5.33333	2.08167	8	9	6	7.66667	1.52753	0	0	0	0	0	0	0	0	0	0	0	0	0	0	0	0	0	0	0	0	75	77.7778	50	0	0	0	67.5926	0	15.2988	0
HLH4C	25976	25976	3	0	6	3	3	5	3	7	5	2	2	0	0	0.666667	1.1547	0	0	0	0	0	2	3	0	1.66667	1.52753	0	0	0	0	0	60	0	85.7143	0	0	0	48.5714	0	43.9852	0
Torsin	50620	50620	8	5	8	7	1.73205	10	7	11	9.33333	2.08167	0	1	0	0.333333	0.57735	0	0	0	0	0	2	1	3	2	1	0	0	0	0	0	80	71.4286	72.7273	0	0	0	74.7186	0	4.61968	0
CG3009	31129	31129	3	0	2	1.66667	1.52753	6	1	4	3.66667	2.51661	0	0	1	0.333333	0.57735	1	1	0	0.666667	0.57735	2	2	2	2	0	0	1	0	0.333333	0.57735	50	0	50	50	50	0	33.3333	33.3333	28.8675	28.8675
Pp2C1	40827	40827	4	1	0	1.66667	2.08167	4	2	1	2.33333	1.52753	2	1	0	1	1	0	0	0	0	0	0	0	1	0.333333	0.57735	0	0	0	0	0	100	50	0	0	0	0	50	0	50	0
ctp	44044	44044	2	2	7	3.66667	2.88675	4	6	15	8.33333	5.85947	0	0	0	0	0	1	0	0	0.333333	0.57735	2	0	0	0.666667	1.1547	1	0	0	0.333333	0.57735	50	33.3333	46.6667	50	0	0	43.3333	16.6667	8.81917	28.8675
CG7024	62226	62226	6	3	5	4.66667	1.52753	6	6	6	6	0	4	2	3	3	1	0	0	0	0	0	0	0	0	0	0	0	0	0	0	0	100	50	83.3333	0	0	0	77.7778	0	25.4588	0
Proc-R	29414	29414	3	4	4	3.66667	0.57735	6	5	9	6.66667	2.08167	0	1	2	1	1	0	0	0	0	0	3	0	1	1.33333	1.52753	0	0	0	0	0	50	80	44.4444	0	0	0	58.1481	0	19.127	0
CG15472	62977	62977	10	12	10	10.6667	1.1547	11	12	12	11.6667	0.57735	4	2	2	2.66667	1.1547	2	0	0	0.666667	1.1547	4	1	1	2	1.73205	2	0	0	0.666667	1.1547	90.9091	100	83.3333	50	0	0	91.4141	16.6667	8.3448	28.8675
Klf15	27075	27075	10	3	3	5.33333	4.04145	16	14	11	13.6667	2.51661	1	10	1	4	5.19615	1	0	0	0.333333	0.57735	2	3	1	2	1	1	0	0	0.333333	0.57735	62.5	21.4286	27.2727	50	0	0	37.0671	16.6667	22.2185	28.8675
CG2861	50931	50931	7	14	6	9	4.3589	11	17	10	12.6667	3.78594	1	3	0	1.33333	1.52753	0	0	0	0	0	0	0	0	0	0	0	0	0	0	0	63.6364	82.3529	60	0	0	0	68.6631	0	11.9944	0
CG42594	25888	25888	12	12	8	10.6667	2.3094	15	16	12	14.3333	2.08167	9	0	4	4.33333	4.50925	0	2	0	0.666667	1.1547	3	4	5	4	1	0	2	0	0.666667	1.1547	80	75	66.6667	0	50	0	73.8889	16.6667	6.73575	28.8675
y1v1	y1v1	y1v1				#DIV/0!	#DIV/0!				#DIV/0!	#DIV/0!				#DIV/0!	#DIV/0!	0	0	0	0	0	0	1	1	0.666667	0.57735	0	0	0	0	0				0	0	0	0	0	0	0
daGal4	daGal4	daGal4				#DIV/0!	#DIV/0!				#DIV/0!	#DIV/0!				#DIV/0!	#DIV/0!	2	2	4	2.66667	1.1547	4	6	7	5.66667	1.52753	0	0	1	0.333333	0.57735				50	33.3333	57.1429		46.8254		12.2181
y1v1xdaGal4	y1v1xdaGal4	y1v1xdaGal4				#DIV/0!	#DIV/0!				#DIV/0!	#DIV/0!				#DIV/0!	#DIV/0!	2	2	5	3	1.73205	3	6	11	6.66667	4.04145	1	0	2	1	1				66.6667	33.3333	45.4545		48.4848		16.872
Code for threshold line
	# of Eclosed pupae	Total # of pupae	% Eclosed
0	6.5	10.7	12
1	6.5	10.7	12
