# Supplementary material for: Multiple mechanisms drive genomic adaptation to extreme O2 levels in Drosophila melanogaster
Source: Nat Commun. 2021 Feb 12;12:997. doi: 10.1038/s41467-021-21281-6 (PMC7881140; doi:10.1038/s41467-021-21281-6)
Supplement: Supplementary file 4 — Source Data [file 41467_2021_21281_MOESM4_ESM.zip › Supplementary Fig 31 Source Data.xlsx]

## Sheet: fig S31
Supplementary Fig 31 Source Data
SUBMITTED ID	Line_ID		RNAixdaGal4	RNAixdaGal4	RNAixdaGal4	RNAi x daGal4	RNAi x daGal4	RNAixdaGal4	RNAixdaGal4	RNAixdaGal4	RNAi x daGal4	RNAi x daGal4	RNAixdaGal4	RNAixdaGal4	RNAixdaGal4	RNAi x daGal4	RNAi x daGal4	RNAi	RNAi	RNAi	RNAi	RNAi	RNAi	RNAi	RNAi	RNAi	RNAi	RNAi	RNAi	RNAi	RNAi	RNAi	RNAixdaGal4	RNAixdaGal4	RNAixdaGal4	RNAi	RNAi	RNAi	RNAi x daGal4	RNAi	RNAixdaGal4	RNAi
		Replicates	vial-1	vial-2	vial-3	Avg	SD	vial-1	vial-2	vial-3	Avg	SD	vial-1	vial-2	vial-3	Avg	SD	vial-1	vial-2	vial-3	Avg	SD	vial-1	vial-2	vial-3	Avg	SD	vial-1	vial-2	vial-3	Avg	SD	vial-1	vial-2	vial-3	vial-1	vial-2	vial-3	Avg(%Ec)	Avg(%Ec)	SD(%Ec)	SD(%Ec)
	Flybase stock ID	Flybase stock ID	Eclosed	Eclosed	Eclosed	Eclosed	Eclosed	Total	Total	Total	Total	Total	Live	Live	Live	Live	Live	Eclosed	Eclosed	Eclosed	Eclosed	Eclosed	Total	Total	Total	Total	Total	Live	Live	Live	Live	Live	%Ec	%Ec	%Ec	%Ec	%Ec	%Ec	%Ec	%Ec	SD	SD
peb	28735	28735	3	0	4	2.33333	2.08167	5	2	5	4	1.73205	0	0	2	0.666667	1.1547	0	0	0	0	0	2	1	0	1	1	0	0	0	0	0	60	0	80	0	0	0	46.6667	0	41.6333	0
CG12184	63721	63721	6	7	10	7.66667	2.08167	8	15	12	11.6667	3.51188	0	0	1	0.333333	0.57735	0	0	0	0	0	0	0	0	0	0	0	0	0	0	0	75	46.6667	83.3333	0	0	0	68.3333	0	19.2209	0
pon	35046	35046	2	3	4	3	1	6	5	4	5	1	1	2	0	1	1	0	0	0	0	0	0	0	0	0	0	0	0	0	0	0	33.3333	60	100	0	0	0	64.4444	0	33.5548	0
CG3062	64013	64013	6	7	3	5.33333	2.08167	8	9	6	7.66667	1.52753	0	0	0	0	0	0	0	0	0	0	0	0	0	0	0	0	0	0	0	0	75	77.7778	50	0	0	0	67.5926	0	15.2988	0
HLH4C	25976	25976	3	0	6	3	3	5	3	7	5	2	2	0	0	0.666667	1.1547	0	0	0	0	0	2	3	0	1.66667	1.52753	0	0	0	0	0	60	0	85.7143	0	0	0	48.5714	0	43.9852	0
Torsin	50620	50620	8	5	8	7	1.73205	10	7	11	9.33333	2.08167	0	1	0	0.333333	0.57735	0	0	0	0	0	2	1	3	2	1	0	0	0	0	0	80	71.4286	72.7273	0	0	0	74.7186	0	4.61968	0
CG3009	31129	31129	3	0	2	1.66667	1.52753	6	1	4	3.66667	2.51661	0	0	1	0.333333	0.57735	1	1	0	0.666667	0.57735	2	2	2	2	0	0	1	0	0.333333	0.57735	50	0	50	50	50	0	33.3333	33.3333	28.8675	28.8675
Pp2C1	40827	40827	4	1	0	1.66667	2.08167	4	2	1	2.33333	1.52753	2	1	0	1	1	0	0	0	0	0	0	0	1	0.333333	0.57735	0	0	0	0	0	100	50	0	0	0	0	50	0	50	0
ctp	44044	44044	2	2	7	3.66667	2.88675	4	6	15	8.33333	5.85947	0	0	0	0	0	1	0	0	0.333333	0.57735	2	0	0	0.666667	1.1547	1	0	0	0.333333	0.57735	50	33.3333	46.6667	50	0	0	43.3333	16.6667	8.81917	28.8675
CG7024	62226	62226	6	3	5	4.66667	1.52753	6	6	6	6	0	4	2	3	3	1	0	0	0	0	0	0	0	0	0	0	0	0	0	0	0	100	50	83.3333	0	0	0	77.7778	0	25.4588	0
Proc-R	29414	29414	3	4	4	3.66667	0.57735	6	5	9	6.66667	2.08167	0	1	2	1	1	0	0	0	0	0	3	0	1	1.33333	1.52753	0	0	0	0	0	50	80	44.4444	0	0	0	58.1481	0	19.127	0
CG15472	62977	62977	10	12	10	10.6667	1.1547	11	12	12	11.6667	0.57735	4	2	2	2.66667	1.1547	2	0	0	0.666667	1.1547	4	1	1	2	1.73205	2	0	0	0.666667	1.1547	90.9091	100	83.3333	50	0	0	91.4141	16.6667	8.3448	28.8675
Klf15	27075	27075	10	3	3	5.33333	4.04145	16	14	11	13.6667	2.51661	1	10	1	4	5.19615	1	0	0	0.333333	0.57735	2	3	1	2	1	1	0	0	0.333333	0.57735	62.5	21.4286	27.2727	50	0	0	37.0671	16.6667	22.2185	28.8675
CG2861	50931	50931	7	14	6	9	4.3589	11	17	10	12.6667	3.78594	1	3	0	1.33333	1.52753	0	0	0	0	0	0	0	0	0	0	0	0	0	0	0	63.6364	82.3529	60	0	0	0	68.6631	0	11.9944	0
CG42594	25888	25888	12	12	8	10.6667	2.3094	15	16	12	14.3333	2.08167	9	0	4	4.33333	4.50925	0	2	0	0.666667	1.1547	3	4	5	4	1	0	2	0	0.666667	1.1547	80	75	66.6667	0	50	0	73.8889	16.6667	6.73575	28.8675
y1v1	y1v1	y1v1				#DIV/0!	#DIV/0!				#DIV/0!	#DIV/0!				#DIV/0!	#DIV/0!	0	0	0	0	0	0	1	1	0.666667	0.57735	0	0	0	0	0				0	0	0	0	0	0	0
daGal4	daGal4	daGal4				#DIV/0!	#DIV/0!				#DIV/0!	#DIV/0!				#DIV/0!	#DIV/0!	2	2	4	2.66667	1.1547	4	6	7	5.66667	1.52753	0	0	1	0.333333	0.57735				50	33.3333	57.1429		46.8254		12.2181
y1v1xdaGal4	y1v1xdaGal4	y1v1xdaGal4				#DIV/0!	#DIV/0!				#DIV/0!	#DIV/0!				#DIV/0!	#DIV/0!	2	2	5	3	1.73205	3	6	11	6.66667	4.04145	1	0	2	1	1				66.6667	33.3333	45.4545		48.4848		16.872
Code for threshold line
	# of Eclosed pupae	Total # of pupae	% Eclosed
0	6.5	10.7	12
1	6.5	10.7	12
