# Supplementary material for: Multiple mechanisms drive genomic adaptation to extreme O2 levels in Drosophila melanogaster
Source: Nat Commun. 2021 Feb 12;12:997. doi: 10.1038/s41467-021-21281-6 (PMC7881140; doi:10.1038/s41467-021-21281-6)
Supplement: Supplementary file 4 — Source Data [file 41467_2021_21281_MOESM4_ESM.zip › Supplementary Fig 9 Source Data.xlsx]

## Sheet: fig S9
Supplementary Fig 9 Source Data
H-population	L-population	N-population	Frequency Bin	interval
	3	2048	0.5-0.6	LA
	5	2417	0.6-0.7	LA
	6	2785	0.7-0.8	LA
	9	3110	0.8-0.9	LA
	17685	7348	0.9-0.1	LA
	2	418	0.5-0.6	LB
	0	342	0.6-0.7	LB
	1	349	0.7-0.8	LB
	1	374	0.8-0.9	LB
	3392	1913	0.9-0.1	LB
	5	182	0.5-0.6	LC
	4	413	0.6-0.7	LC
	0	656	0.7-0.8	LC
	4	375	0.8-0.9	LC
	4233	2620	0.9-0.1	LC
	38	974	0.5-0.6	LD
	66	896	0.6-0.7	LD
	11	1180	0.7-0.8	LD
	7	1673	0.8-0.9	LD
	9331	4732	0.9-0.1	LD
	5	591	0.5-0.6	LE
	4	635	0.6-0.7	LE
	0	602	0.7-0.8	LE
	5	731	0.8-0.9	LE
	6803	4258	0.9-0.1	LE
0		376	0.5-0.6	HA
8		380	0.6-0.7	HA
2		348	0.7-0.8	HA
17		251	0.8-0.9	HA
2323		995	0.9-0.1	HA
0		630	0.5-0.6	HB
34		548	0.6-0.7	HB
0		792	0.7-0.8	HB
2		325	0.8-0.9	HB
5836		3577	0.9-0.1	HB
0		860	0.5-0.6	HC
1		798	0.6-0.7	HC
0		623	0.7-0.8	HC
1		721	0.8-0.9	HC
7062		4062	0.9-0.1	HC
0		212	0.5-0.6	HD
3		218	0.6-0.7	HD
1		201	0.7-0.8	HD
0		170	0.8-0.9	HD
1421		624	0.9-0.1	HD
